# Supplementary material for: Core promoter information content correlates with optimal growth temperature
Source: Sci Rep. 2018 Jan 22;8:1313. doi: 10.1038/s41598-018-19495-8 (PMC5777992; doi:10.1038/s41598-018-19495-8)
Supplement: Supplementary file 2 — Dataset 1 [file 41598_2018_19495_MOESM2_ESM.zip]

Archive with 1 entries (1 files):
- instances.fasta
