# Supplementary material for: Core promoter information content correlates with optimal growth temperature
Source: Sci Rep. 2018 Jan 22;8:1313. doi: 10.1038/s41598-018-19495-8 (PMC5777992; doi:10.1038/s41598-018-19495-8)
Supplement: Supplementary file 2 — Dataset 1 [file 41598_2018_19495_MOESM2_ESM.zip › instances.fasta]

>0_NC_014297.1_start__2698261_or_rev
TTCGAAATCCTTTT
>1_NC_014297.1_start__1756331_or_rev
ATCGAAACCCCTTT
>2_NC_014297.1_start__1074128_or_fow
AACGATACCCTTAA
>3_NC_014297.1_start__859054_or_fow
ATGGAAACCCTTAA
>4_NC_014297.1_start__971128_or_rev
TCCGGAAGCCTTAT
>5_NC_014297.1_start__906735_or_fow
TCCGGAACGCTTAA
>6_NC_014297.1_start__2230179_or_rev
ATCACAACCCTTAA
>7_NC_014297.1_start__2722162_or_fow
AACGAAAGCCCTAT
>8_NC_014297.1_start__1640706_or_fow
AACGGAACGTTTAA
>9_NC_014297.1_start__2704559_or_rev
AAAGAAACCGTTAT
>10_NC_014297.1_start__2675437_or_fow
TTGGAAAGCCTTAA
>11_NC_014297.1_start__9936_or_rev
ACCGCTAGCCTTAT
>12_NC_014297.1_start__2711958_or_rev
ATCGTAACCCCTTT
>13_NC_014297.1_start__343773_or_rev
AACGAAACGCTTTC
>14_NC_014297.1_start__304632_or_fow
AACGGAAGGGTTTA
>15_NC_014297.1_start__418290_or_fow
AGAGAAACCCTTAA
>16_NC_014297.1_start__2363296_or_fow
ATAACAACCCTTAA
>17_NC_014297.1_start__2014105_or_fow
TTCGAAGCGTTTAT
>18_NC_014297.1_start__2726249_or_rev
TTCACAACGGTTAA
>19_NC_014297.1_start__1654833_or_fow
TCCGGAATCTTTTA
>20_NC_014297.1_start__1435649_or_fow
AACGCAACTGTTAA
>21_NC_014297.1_start__1703413_or_rev
AGCGAAAGCCCTTT
>22_NC_014297.1_start__9172_or_fow
TCCTGAACGCTTAT
>23_NC_014297.1_start__1629709_or_fow
GTCGAAACCGATAA
>24_NC_014297.1_start__1626275_or_fow
ACCGATAGGCCTTA
>25_NC_014297.1_start__1614755_or_rev
ACCGAAAGGGGTTT
>26_NC_014297.1_start__828342_or_fow
ACCGAAACGCACTT
>27_NC_014297.1_start__771080_or_fow
GTCGAAAGCTTCAA
>28_NC_014297.1_start__1278828_or_fow
GACAGAATCCTTAA
>29_NC_014297.1_start__301965_or_fow
TTCACAACATTTAT
>30_NC_014297.1_start__2372763_or_fow
GTCGGAACGGGTAT
>31_NC_014297.1_start__350487_or_rev
GTCGTAACGTATTT
>32_NC_014297.1_start__2033677_or_rev
ACCGATAACCGTTT
>33_NC_014297.1_start__1617261_or_rev
TCCGGTGGGCTTAA
>34_NC_014297.1_start__1761107_or_rev
AAGGAAAGTCTCTT
>35_NC_014297.1_start__1630553_or_rev
TAAGCACGGCTTAT
>36_NC_015666.1_start__974784_or_fow
AATCGAAACCCATA
>37_NC_015666.1_start__928937_or_rev
GAACGAAACCCTTT
>38_NC_015666.1_start__1112348_or_rev
ATTCGAAATCCTTT
>39_NC_015666.1_start__3632728_or_rev
AATCGAAACGGATT
>40_NC_015666.1_start__3551960_or_fow
GAACGGAACGCTTT
>41_NC_015666.1_start__19599_or_rev
AAACGGAATGCTTA
>42_NC_015666.1_start__3282146_or_fow
AATCACAACCCTTA
>43_NC_015666.1_start__1201072_or_rev
GAAAGAAACGCTTA
>44_NC_015666.1_start__1728603_or_fow
ATTCGCAATCCTTA
>45_NC_015666.1_start__235469_or_rev
AAACGACACGCTTA
>46_NC_015666.1_start__13086_or_rev
AATCGAAACCGGTA
>47_NC_015666.1_start__968700_or_rev
AAACACAACCCTTA
>48_NC_015666.1_start__393236_or_rev
ATTCGAAACCTTCA
>49_NC_015666.1_start__971582_or_rev
GAACAGAACCCTTA
>50_NC_015666.1_start__55461_or_rev
AATCGAAAGGGGTT
>51_NC_015666.1_start__1562595_or_rev
AATGATAACCCTTA
>52_NC_015666.1_start__345709_or_fow
ATTCGTAGGCCTTA
>53_NC_015666.1_start__96044_or_fow
GAAAGGAAGCCTTA
>54_NC_015666.1_start__1100992_or_fow
AAACGAAAGCTCTA
>55_NC_015666.1_start__2733003_or_rev
GAAAGAAAACGTTT
>56_NC_015666.1_start__2487152_or_rev
ATCCGAAAACGATA
>57_NC_015666.1_start__1299086_or_fow
AAAAGTAAGAGTTA
>58_NC_015666.1_start__1113876_or_rev
GAAAGTAAAGGTTA
>59_NC_015666.1_start__768704_or_fow
GTTCGTAACACTCT
>60_NC_015666.1_start__2940547_or_rev
TTTCGGAAGCGTTA
>61_NC_015666.1_start__2732550_or_fow
GACCGCTACGCTTA
>62_NC_015666.1_start__58017_or_rev
ATTCGTTGCGCTTA
>63_NC_015666.1_start__2503657_or_rev
GACCGATAACCATT
>64_NC_015666.1_start__3173931_or_fow
AAAAGTAACACTAT
>65_NC_015666.1_start__1106982_or_fow
AGTCGTAACGTATT
>66_NC_015666.1_start__2231745_or_fow
AATCGAGTCACTTA
>67_NC_015666.1_start__1892909_or_rev
GACCGAAACGGAAA
>68_NC_015666.1_start__1843414_or_fow
GATCGACAGCTTCT
>69_NC_015666.1_start__647756_or_rev
ATCCATACCGCTTA
>70_NC_015666.1_start__198609_or_fow
AATCGCAGACTATT
>71_NC_015666.1_start__971841_or_rev
ATTGGAAAGTCATA
>72_NC_015666.1_start__3485959_or_fow
AAAGGAAAGGGCTT
>73_NC_015666.1_start__1264729_or_fow
GAGAGTAAGGGTTA
>74_NC_015666.1_start__2728935_or_fow
GATCGGGCACCTTT
>75_NC_015666.1_start__1301583_or_fow
GATCGGGCACCTTT
>76_NC_015666.1_start__426146_or_rev
GATCGGGCACCTTT
>75_NC_015666.1_start__2551794_or_rev
AAGGGAAACGTATT
>78_NC_015666.1_start__2172443_or_rev
GTCCGAAATACTAT
>79_NC_015666.1_start__1096105_or_rev
TTTCGAAAGGGCTT
>80_NC_015666.1_start__3038685_or_fow
AATCGATAGACGAA
>81_NC_015666.1_start__1182239_or_rev
CACCGAAACGCACA
>82_NC_015666.1_start__3163674_or_rev
AAACACAAGGTACA
>83_NC_015666.1_start__972153_or_rev
AATCGGCAGCTAGA
>84_NC_015666.1_start__841190_or_rev
ATACGAAATCCGCC
>85_NC_019964.1_start__2666472_or_rev
AACGAAACCCTTTA
>86_NC_019964.1_start__1490192_or_rev
AACGGAACGCTTTT
>87_NC_019964.1_start__557885_or_rev
ATCGAAACGGATTT
>88_NC_019964.1_start__2646133_or_fow
TTCGAAATCCTTTT
>89_NC_019964.1_start__1996084_or_fow
TTCGCAACCCTTAT
>90_NC_019964.1_start__1241647_or_fow
AAAGAAACGTTTAA
>91_NC_019964.1_start__3218206_or_rev
ATCGAAACCACTAT
>92_NC_019964.1_start__1770448_or_rev
AACGGAACGCTTAA
>93_NC_019964.1_start__2413825_or_fow
ATAATAACCCTTAT
>94_NC_019964.1_start__1521699_or_rev
ATCGAAACCACTTT
>95_NC_019964.1_start__492112_or_rev
TTGGAAAGCCTTAT
>96_NC_019964.1_start__207590_or_rev
ACAGAAACGTTTAA
>97_NC_019964.1_start__2017773_or_fow
TTCGCAATCCTTAT
>98_NC_019964.1_start__1102309_or_fow
ATCACAACCCTTAA
>99_NC_019964.1_start__1927991_or_rev
ATCGAAACCACTAA
>100_NC_019964.1_start__2149169_or_rev
ATCGGAAGGGTTTA
>101_NC_019964.1_start__2096917_or_rev
AACGACACGCTTAA
>102_NC_019964.1_start__2814155_or_rev
TTCGAAAGGGCTTT
>103_NC_019964.1_start__2633218_or_fow
AAGGTAACAGTTAT
>104_NC_019964.1_start__2161529_or_fow
TTCGAAACCTTCAA
>105_NC_019964.1_start__1703607_or_rev
AACGGAACGTATAA
>106_NC_019964.1_start__2819572_or_fow
AGCGAAAGCCCTAT
>107_NC_019964.1_start__2535315_or_rev
AACGCAATAATTAT
>108_NC_019964.1_start__1790382_or_rev
ATCGAAAGCGGTTT
>109_NC_019964.1_start__2322116_or_fow
AAGAACACGCTTTT
>110_NC_019964.1_start__1455725_or_fow
AGGGAAATGTATTT
>111_NC_019964.1_start__961366_or_rev
AGAGAAACCGTCTT
>112_NC_019964.1_start__2709213_or_rev
CTCGCAAGACTTAT
>113_NC_019964.1_start__990260_or_fow
ACCGAAACACCCAT
>114_NC_019964.1_start__1229480_or_fow
AAAGTAACACTATT
>115_NC_019964.1_start__203497_or_fow
ACCAGAACCCATAA
>116_NC_019964.1_start__465257_or_fow
GGCGAAATGTATAT
>117_NC_019964.1_start__2822386_or_fow
ACAGAAACTGTTAC
>118_NC_019964.1_start__387258_or_fow
TCCATACCGCTTAT
>119_NC_019964.1_start__2792092_or_fow
ATCGAACCGGCCAT
>120_NC_019964.1_start__1792901_or_rev
TTCGTTGCCCTTAT
>121_NC_019964.1_start__1594044_or_fow
CCGACAACGCTTTT
>122_NC_019964.1_start__867001_or_fow
TTCGAGGGGTTTAT
>123_NC_019964.1_start__799944_or_fow
AAGAGAACTCTCTT
>124_NC_019964.1_start__1484105_or_rev
ACCGTAGCGTATTC
>125_NC_019964.1_start__2208596_or_rev
GAAGTCAGGTTTTT
>126_NC_019964.1_start__1352611_or_rev
ACCGAAACGGAATC
>127_NC_019964.1_start__2437244_or_rev
AACACAAGCTACTA
>128_NC_020388.1_start__2351419_or_fow
ATCGAAAGGGTTTA
>129_NC_020388.1_start__496454_or_fow
TTCGAAACCCTTTT
>130_NC_020388.1_start__1147887_or_rev
AAAGAAACGTTTAA
>131_NC_020388.1_start__287065_or_rev
ATCGAAACGCATAA
>132_NC_020388.1_start__2057189_or_fow
TTCGCAACCCTTAT
>133_NC_020388.1_start__2259325_or_rev
ATCGAAACCCATTT
>134_NC_020388.1_start__1545896_or_rev
AACGCAACCGTTAT
>135_NC_020388.1_start__369485_or_fow
AACGAAAGCCATAT
>136_NC_020388.1_start__849242_or_rev
ATCACAACCCTTAA
>137_NC_020388.1_start__578630_or_fow
TCCGCAAGCCTTTT
>138_NC_020388.1_start__1774638_or_rev
AACGCAACGTATTT
>139_NC_020388.1_start__92642_or_fow
TTGGAAAGCCTTAA
>140_NC_020388.1_start__2277032_or_fow
ACCGATAGCGTTTA
>141_NC_020388.1_start__999660_or_fow
TCCGAAAGGTTCAA
>142_NC_020388.1_start__31268_or_fow
ACCGCTACGCTTAA
>143_NC_020388.1_start__2869534_or_fow
GTCAAAACCGTTAA
>144_NC_020388.1_start__962681_or_fow
TTCGATGGCTTTAT
>145_NC_020388.1_start__1137083_or_rev
AAAGTAAGCGTTAT
>146_NC_020388.1_start__364821_or_rev
ACCGTAACCCATAT
>147_NC_020388.1_start__2356168_or_rev
AACGAAGAGGTTAA
>148_NC_020388.1_start__1980087_or_fow
TTCGGAAGGATTAA
>149_NC_020388.1_start__695703_or_fow
TTGAAAAGGGTTAA
>150_NC_020388.1_start__1720323_or_rev
ACCGAAAGGGGTTT
>151_NC_020388.1_start__32228_or_rev
AACGCGAAGCTTTT
>152_NC_020388.1_start__451810_or_fow
AGCGAAACGTTTTC
>153_NC_020388.1_start__2795432_or_rev
ACCAGAAGGTTCAA
>154_NC_020388.1_start__1058460_or_fow
ACCGAAACACACAT
>155_NC_020388.1_start__740170_or_rev
ACAGACAGTTTTAT
>156_NC_020388.1_start__1375923_or_rev
AGCGACAGCTATTT
>157_NC_020388.1_start__930047_or_rev
AAGGAAAGCCCTTT
>158_NC_020388.1_start__988280_or_rev
ATAGGAAAGTTGAA
>159_NC_020388.1_start__974919_or_rev
ATAGGAAAGTTGAA
>160_NC_020388.1_start__662685_or_rev
GCCGGAGCGTTTTA
>161_NC_020388.1_start__1155290_or_fow
GACGCTACGTTCAA
>162_NC_020388.1_start__342779_or_fow
GAAAAGACCCTTAT
>163_NC_020388.1_start__1928561_or_rev
ATCGCGGGAGTTAA
>164_NC_020388.1_start__1760920_or_fow
TCCGATGCGATCAT
>165_NC_013922.1_start__2243460_or_fow
AACGAAACCCTTTA
>166_NC_013922.1_start__2780568_or_rev
TTCGGAACCGTTAA
>167_NC_013922.1_start__1629716_or_fow
AAAGAAACGTTTAA
>168_NC_013922.1_start__2932544_or_fow
AAAGAAACCCTTAA
>169_NC_013922.1_start__782515_or_rev
AACGGAACGTTTTT
>170_NC_013922.1_start__222392_or_rev
TTCGCAACCCTTAT
>171_NC_013922.1_start__2196018_or_rev
TTGGAAAGCCTTAA
>172_NC_013922.1_start__2298027_or_rev
TTCGAAATCCTTTT
>173_NC_013922.1_start__468643_or_fow
ATCGAAACCGGTAA
>174_NC_013922.1_start__81083_or_fow
TTCGAAACCTTCAA
>175_NC_013922.1_start__2195412_or_rev
AACAAAACCCTTAA
>176_NC_013922.1_start__458874_or_fow
AACGGAATGCTTAA
>177_NC_013922.1_start__266735_or_fow
AACGACACGCTTAA
>178_NC_013922.1_start__2265808_or_fow
AACGAAAGCCCTAT
>179_NC_013922.1_start__913711_or_rev
TTCGCAATCCTTAT
>180_NC_013922.1_start__416916_or_fow
ATCGAAAGGGGTTT
>181_NC_013922.1_start__2562852_or_rev
ATCACAACCCTTAA
>182_NC_013922.1_start__1007246_or_fow
ATAATAACCCTTAT
>183_NC_013922.1_start__2917709_or_rev
ATGGAAAGGGATAT
>184_NC_013922.1_start__2260499_or_rev
TTCGAAAGGGCTTT
>185_NC_013922.1_start__680551_or_fow
ACCGGACCGTTTAA
>186_NC_013922.1_start__3471675_or_rev
GTCGTAACCGATAA
>187_NC_013922.1_start__2289301_or_fow
GTCGTAACGTATTT
>188_NC_013922.1_start__3005992_or_fow
ACCGAAACGCACAT
>189_NC_013922.1_start__2299282_or_rev
AAAGTAAAGGTTAT
>190_NC_013922.1_start__1502038_or_rev
AAAGTAAGAGTTAA
>191_NC_013922.1_start__2913968_or_rev
AGAGTAAGGGTTAA
>192_NC_013922.1_start__2581074_or_fow
TTAGAAACGTTCGA
>193_NC_013922.1_start__1992573_or_fow
TTCGTAACACTCTA
>194_NC_013922.1_start__382486_or_rev
AAAGGAAGTCTTAA
>195_NC_013922.1_start__1182357_or_fow
AAGGAAAGGGCTTT
>196_NC_013922.1_start__414372_or_fow
TTCGTTGCGCTTAA
>197_NC_013922.1_start__2453316_or_rev
TTCGAGGGGTTTAT
>198_NC_013922.1_start__1368932_or_rev
TTCGGAACGGGAAT
>199_NC_013922.1_start__3609685_or_rev
AGGGAAACGTATTT
>200_NC_013922.1_start__3384415_or_fow
TTCGAACGGTGTGA
>201_NC_013922.1_start__3246870_or_fow
AACTAACGGTTTTT
>202_NC_013922.1_start__1680770_or_rev
ACCGCTATGCTTAA
>203_NC_013922.1_start__3344732_or_fow
AACGGAAGCGCCTT
>204_NC_013922.1_start__65817_or_rev
ATGAGAAGCTTAAA
>205_NC_013922.1_start__3308157_or_rev
ATCGAGTGACTTAT
>206_NC_013922.1_start__1684352_or_rev
ACGGGCACCTTTGA
>207_NC_013922.1_start__28419_or_fow
ACGGGCACCTTTGA
>208_NC_013922.1_start__499501_or_fow
GAAGAACCGGTCAA
>209_NC_013922.1_start__1829370_or_rev
GTCAAAGGGTATAA
>210_NC_013922.1_start__3458414_or_rev
ACCGGAAACCGAAA
>211_NC_014729.1_start__2598618_or_rev
ATCGAAACCCTTTT
>212_NC_014729.1_start__2758351_or_fow
AACGAAACGCTTTA
>213_NC_014729.1_start__1002134_or_fow
TTCGCAACCCTTAA
>214_NC_014729.1_start__457754_or_fow
ATCGAAACGCCTAA
>215_NC_014729.1_start__2403504_or_rev
ATCACAACCCTTAA
>216_NC_014729.1_start__955075_or_rev
TTCGCAAGCCTTAT
>217_NC_014729.1_start__708789_or_fow
AAAGAAACTCTTAA
>218_NC_014729.1_start__2601489_or_rev
TTGGAAACCGTTAT
>219_NC_014729.1_start__554752_or_fow
ATCACAACTGTTAA
>220_NC_014729.1_start__2750559_or_fow
GTCGTAACGCTTTT
>221_NC_014729.1_start__2200359_or_fow
TTCGGAAGCCTTTT
>222_NC_014729.1_start__1192380_or_fow
AACGGAACGTTTAA
>223_NC_014729.1_start__354934_or_rev
TTCACAACGGTTAA
>224_NC_014729.1_start__1281247_or_fow
TTCGGAACGTTTTA
>225_NC_014729.1_start__1870533_or_rev
ATCGAAATTCCTTT
>226_NC_014729.1_start__2573901_or_fow
ATCGTAACGGTCTT
>227_NC_014729.1_start__2507460_or_rev
TTGGTAATTCTTAA
>228_NC_014729.1_start__2458065_or_rev
ATCGAAACCGATTA
>229_NC_014729.1_start__2573331_or_fow
ATCGCAACCGCTTT
>230_NC_014729.1_start__2567824_or_rev
AACGAAAGCCCTAT
>231_NC_014729.1_start__1362997_or_fow
AACGGAATGGTTTT
>232_NC_014729.1_start__1159126_or_rev
ATCGAAACTGGTTT
>233_NC_014729.1_start__868950_or_fow
AACGAAGCACTTAA
>234_NC_014729.1_start__2698215_or_fow
ATGATAAGTCTTAA
>235_NC_014729.1_start__1161699_or_rev
ATCGTGATGCTTAA
>236_NC_014729.1_start__610337_or_rev
AGCGAAACCGTCAT
>237_NC_014729.1_start__1100007_or_rev
AAGGAAACTCATTT
>238_NC_014729.1_start__2000987_or_rev
GTCGAAGGCCTTAA
>239_NC_014729.1_start__1446172_or_fow
AACGAAACATCTTT
>240_NC_014729.1_start__769453_or_rev
AGAAGAACGCTTAA
>241_NC_014729.1_start__1389609_or_fow
TGAGTAATTCTTAA
>242_NC_014729.1_start__83077_or_rev
AACGGAACCCGCAT
>243_NC_014729.1_start__2614508_or_fow
AAGGAAGGACTTAA
>244_NC_014729.1_start__422853_or_fow
GAGTAAACGCTTAT
>245_NC_014729.1_start__1378022_or_rev
TTCACACCGCTCAA
>246_NC_014729.1_start__304255_or_fow
TTCACACCGCTCAA
>247_NC_013202.1_start__989877_or_fow
AACGAAACCCTTTA
>248_NC_013202.1_start__593075_or_fow
TTCGAAATCCTTTT
>249_NC_013202.1_start__1104060_or_rev
ATCGTAACGCCTAA
>250_NC_013202.1_start__1865841_or_fow
TTCGGAACCCTTAT
>251_NC_013202.1_start__519575_or_rev
ATCGTAAGCCCTTA
>252_NC_013202.1_start__489889_or_fow
TTGGAAAGCCTTAA
>253_NC_013202.1_start__808302_or_fow
AACGAAAGCCCTTA
>254_NC_013202.1_start__1746239_or_rev
TTCGGAAGCCTTTT
>255_NC_013202.1_start__536569_or_fow
ACCGTAACCCCTTT
>256_NC_013202.1_start__2756548_or_rev
ATCACAACCCTTAA
>257_NC_013202.1_start__2455386_or_fow
AACGCAACCATTAT
>258_NC_013202.1_start__1505677_or_rev
AAAGTAACGTTTAA
>259_NC_013202.1_start__1373510_or_rev
TTCGCAACGATTAA
>260_NC_013202.1_start__1992689_or_rev
AACGAAAGCGCTTT
>261_NC_013202.1_start__1647644_or_rev
AGCGTAGCCCTTAA
>262_NC_013202.1_start__28268_or_rev
ACCGAAACCGATAA
>263_NC_013202.1_start__531491_or_rev
AGCGAAAGTCCTAT
>264_NC_013202.1_start__614717_or_rev
ACCGCTACGCTTAA
>265_NC_013202.1_start__2294280_or_rev
AAGGAAACCTATTT
>266_NC_013202.1_start__2493873_or_fow
ATCGAAAGCGGTTT
>267_NC_013202.1_start__982592_or_fow
GTCGTAACGTATAT
>268_NC_013202.1_start__164638_or_rev
ATGATAACCGTTAA
>269_NC_013202.1_start__1694056_or_fow
TTCGAAACATTCAA
>270_NC_013202.1_start__409521_or_fow
AGAGAAAGGGTTAT
>271_NC_013202.1_start__912445_or_fow
GTCGTACCGCTTTT
>272_NC_013202.1_start__1525278_or_fow
ACCGAAAGCCCCAA
>273_NC_013202.1_start__2523565_or_rev
AGCGATACCCTCTA
>274_NC_013202.1_start__2048124_or_fow
TTCGATGGGTTTAA
>275_NC_013202.1_start__2527673_or_rev
ATCGACACTCCTTA
>276_NC_013202.1_start__870436_or_rev
TCCGTAACACTGAT
>277_NC_013202.1_start__2570980_or_fow
ACAGCAGCGTTTTT
>278_NC_013202.1_start__1838589_or_fow
AAGACAATTCTTAA
>279_NC_013202.1_start__2138473_or_rev
TCCGTACTGCATAT
>280_NC_013202.1_start__531148_or_rev
GACGGTAGAATTTT
>281_NC_013967.1_start__2264105_or_rev
AACGTAAGTCTTAA
>282_NC_013967.1_start__441338_or_rev
TTCGAAAGTCTTTT
>283_NC_013967.1_start__311863_or_rev
ATGGTAAGTCTTAT
>284_NC_013967.1_start__252125_or_rev
AACGAAACCCTTTA
>285_NC_013967.1_start__2217937_or_fow
AAAGAAAGTCTTAA
>286_NC_013967.1_start__2646814_or_fow
AACGCAACGCTTAA
>287_NC_013967.1_start__2420515_or_fow
TTCGCAAGTCTTAT
>288_NC_013967.1_start__841029_or_rev
TTCGCAAGTCTTAA
>289_NC_013967.1_start__2358860_or_rev
AACGAAGGGCTTAA
>290_NC_013967.1_start__633641_or_fow
AACAGAAGTCTTAA
>291_NC_013967.1_start__1836670_or_fow
ATCACAACTGTTAA
>292_NC_013967.1_start__2564900_or_rev
AAGGAAAGTCATTT
>293_NC_013967.1_start__1546252_or_rev
AAGGAAAGTCATTT
>294_NC_013967.1_start__408452_or_rev
AAGGAAGGGCTTAA
>295_NC_013967.1_start__575624_or_fow
ATCGAAACGGATTA
>296_NC_013967.1_start__439339_or_rev
TTCGAAATGGTTTT
>297_NC_013967.1_start__2693440_or_fow
TTCGCAACGTTTTA
>298_NC_013967.1_start__457802_or_fow
AACGAAAGCCCTAT
>299_NC_013967.1_start__1736165_or_fow
ATCGAAACCCCTAA
>300_NC_013967.1_start__2617945_or_rev
ACCGAAGGTGTTTT
>301_NC_013967.1_start__518399_or_fow
ATGATAATGGTTAA
>302_NC_013967.1_start__1590480_or_rev
ATGAGAATTCTTAA
>303_NC_013967.1_start__2328144_or_fow
TTCGAAAGCTTAAA
>304_NC_013967.1_start__1048517_or_fow
ATCGAAGGGCTTCT
>305_NC_013967.1_start__1706083_or_fow
AAATAAACGCTTAT
>306_NC_013967.1_start__443119_or_rev
ACGAAAACCGTTAT
>307_NC_013967.1_start__1603341_or_fow
ACCGTCAGGCTTAA
>308_NC_013967.1_start__781157_or_fow
AAAGTAAGGTTATT
>309_NC_013967.1_start__329465_or_fow
AACATAGGGTATAA
>310_NC_013967.1_start__452459_or_rev
ATCGTAACCGTCTT
>311_NC_013967.1_start__1692822_or_fow
TCCACAACGGTTTT
>312_NC_013967.1_start__259403_or_rev
AGCGTAACGTATTT
>313_NC_013967.1_start__2384797_or_fow
ATGAGAAGCTTAAA
>314_NC_019974.1_start__3407226_or_fow
TTCGTAACCCTTAT
>315_NC_019974.1_start__286253_or_fow
TTCGAAATCCTTTT
>316_NC_019974.1_start__314185_or_rev
ATCGAAACCCCTAA
>317_NC_019974.1_start__160423_or_rev
AACGAAACGCTTTA
>318_NC_019974.1_start__3406714_or_fow
TTCGCAATCCTTAT
>319_NC_019974.1_start__2608598_or_rev
TTCGCAATCCTTAT
>320_NC_019974.1_start__1376511_or_rev
TTCGAAACCGATAA
>321_NC_019974.1_start__2109891_or_fow
TTCGTAACAGTTAA
>322_NC_019974.1_start__190799_or_rev
TTGGAAAGCCTTAA
>323_NC_019974.1_start__3726505_or_rev
TTCGAAACCTTCAA
>324_NC_019974.1_start__1721074_or_rev
AACGGAACCCTTAA
>325_NC_019974.1_start__251274_or_fow
AACGAAAGCCCTAT
>326_NC_019974.1_start__778736_or_fow
TTCGGAAGCGTTAA
>327_NC_019974.1_start__313956_or_rev
TTCGAAAGGGATAA
>328_NC_019974.1_start__328358_or_fow
AAAGAAACACTTAA
>329_NC_019974.1_start__246589_or_rev
TTCGAAAGGGCTTT
>330_NC_019974.1_start__2220499_or_rev
AAAGCAACCGTTAT
>331_NC_019974.1_start__552771_or_rev
ATCACAACCCTTAA
>332_NC_019974.1_start__3378294_or_rev
AACGACACGCTTAA
>333_NC_019974.1_start__2734404_or_rev
AAAGGAAGGCTTAA
>334_NC_019974.1_start__3980712_or_rev
TTCGTAACACTCTA
>335_NC_019974.1_start__3572859_or_fow
ATCGAAACCACTTT
>336_NC_019974.1_start__2398612_or_fow
AGAGAAACGTTTAA
>337_NC_019974.1_start__1811897_or_fow
ATGATAACCCTTAT
>338_NC_019974.1_start__1752094_or_rev
ATCGAAAGGGGTTT
>339_NC_019974.1_start__285283_or_fow
AAAGTAAAGGTTAT
>340_NC_019974.1_start__355478_or_fow
ACCGAAACGCACAT
>341_NC_019974.1_start__274276_or_fow
ACAGCAAGCGTTAA
>342_NC_019974.1_start__1275999_or_fow
AAGGAAAGGGCTTT
>343_NC_019974.1_start__1352540_or_rev
ATCGACAGGTTCTT
>344_NC_019974.1_start__1754616_or_rev
TTCGTTGCGCTTAA
>345_NC_019974.1_start__1547118_or_rev
AGGGAAACGTATAT
>346_NC_019974.1_start__820963_or_fow
ATCGAGGGGTTTAT
>347_NC_019974.1_start__2046937_or_rev
AACGCAAGCTACAA
>348_NC_019974.1_start__290489_or_rev
GTCGTAACGTATTT
>349_NC_019974.1_start__1024688_or_fow
ATCGAGTGACTTAT
>350_NC_019974.1_start__2432885_or_rev
ACCGCTATATTTAA
>351_NC_019974.1_start__1467389_or_fow
ACCGATAACCCTTT
>352_NC_019974.1_start__991807_or_rev
AACGGAATAGCCTT
>353_NC_007426.1_start__2500448_or_rev
TCGAAACGTATATG
>354_NC_007426.1_start__153935_or_rev
TCGAAACCCTTTTT
>355_NC_007426.1_start__916855_or_fow
CCGCAACCCTTATG
>356_NC_007426.1_start__956504_or_rev
GAGAAACGTTTAAA
>357_NC_007426.1_start__438027_or_rev
TGGAAAGCCTTAAG
>358_NC_007426.1_start__327622_or_rev
CCGAAACCCATAAA
>359_NC_007426.1_start__2576379_or_fow
TCAAAACCGTTAAG
>360_NC_007426.1_start__1844636_or_fow
TCGAAACGCCTAAT
>361_NC_007426.1_start__1288056_or_rev
CCGCAACGCTTTAG
>362_NC_007426.1_start__2368793_or_rev
TCGCAAGCCTTTTA
>363_NC_007426.1_start__692569_or_rev
TCACAACCCTTAAT
>364_NC_007426.1_start__1599699_or_rev
CCGAAAGCTTCAAT
>365_NC_007426.1_start__1132505_or_fow
CCACAACGCTTAAA
>366_NC_007426.1_start__210848_or_rev
CCGCTACGCTTAAA
>367_NC_007426.1_start__700978_or_rev
GCGCAACCGTTATA
>368_NC_007426.1_start__289153_or_fow
GCGAAGCCTTTAAA
>369_NC_007426.1_start__164284_or_fow
GCGAAAGCCATATG
>370_NC_007426.1_start__2418449_or_fow
ACGAAACGTTTTCA
>371_NC_007426.1_start__560849_or_fow
TCGAAAGAGTTTAT
>372_NC_007426.1_start__1240266_or_rev
TGAAAAGGGTTAAG
>373_NC_007426.1_start__159739_or_rev
TCGTAACCCCTATA
>374_NC_007426.1_start__1789823_or_fow
ACGCAACCTATTTG
>375_NC_007426.1_start__2007172_or_rev
CCGACACGCTCAAA
>376_NC_007426.1_start__1941939_or_rev
AGGACAGGTTTATT
>377_NC_007426.1_start__2391162_or_fow
ACGAAGAGGTTAAA
>378_NC_007426.1_start__165421_or_fow
AAGTAAGGTATATG
>379_NC_007426.1_start__1794734_or_rev
CCGACAGCTATTTT
>380_NC_007426.1_start__523003_or_fow
CCGACAAGGTTTAG
>381_NC_007426.1_start__1364137_or_fow
CCGCATAGTTTAAG
>382_NC_007426.1_start__1609722_or_fow
TAGGAAGGTTCAAG
>383_NC_007426.1_start__157347_or_fow
TCAGAAGGTTCAAA
>384_NC_007426.1_start__1312491_or_rev
TCGATGGGTTTATC
>385_NC_007426.1_start__1496454_or_fow
CGGCAACTGTTATG
>386_NC_007426.1_start__1009098_or_fow
AGGAAAGCCCTTTT
>387_NC_007426.1_start__1842196_or_rev
CCGCTACGTTGAAG
>388_NC_007426.1_start__1484085_or_rev
GCGATAGGTTCAAC
>389_NC_007426.1_start__1250_or_rev
AAGTAAGCGTTATC
>390_NC_007426.1_start__1366614_or_fow
CAGAAACACCTACT
>391_NC_019792.1_start__1731766_or_rev
AACGAAACCCTTTA
>392_NC_019792.1_start__1641457_or_fow
AACAAAACCCTTAA
>393_NC_019792.1_start__1634421_or_rev
ATCGAAACCCATAA
>394_NC_019792.1_start__1142510_or_fow
AAAGAAACGTTTAA
>395_NC_019792.1_start__155678_or_fow
AACGACACGCTTAA
>396_NC_019792.1_start__3540861_or_fow
TTCGCAACCCTTAT
>397_NC_019792.1_start__1296595_or_rev
TTCGAAATCCTTTT
>398_NC_019792.1_start__1866289_or_rev
AAGAAAACGTTTAA
>399_NC_019792.1_start__2512611_or_fow
AACGGAATGCTTAA
>400_NC_019792.1_start__2444852_or_fow
ATGATAACCCTTAT
>401_NC_019792.1_start__99527_or_fow
TTCGCAATCCTTAT
>402_NC_019792.1_start__1282308_or_fow
AACGAAAGCCCTAT
>403_NC_019792.1_start__716584_or_rev
ATCGAAACCGGTAA
>404_NC_019792.1_start__787652_or_fow
ATCACAATCCTTAA
>405_NC_019792.1_start__3714292_or_rev
TCCGAAACCTTCAA
>406_NC_019792.1_start__2932979_or_rev
AAAGGAAGTCTTAA
>407_NC_019792.1_start__1017150_or_fow
TTCGGAAACGTTAA
>408_NC_019792.1_start__1638550_or_fow
TTGAAAAGTCTTAA
>409_NC_019792.1_start__625454_or_rev
ATCGAAACGGCTGA
>410_NC_019792.1_start__2484887_or_fow
ATCGAAAGGGGTTT
>411_NC_019792.1_start__360144_or_fow
ATCGACAGGTTCTT
>412_NC_019792.1_start__1157528_or_fow
ACCGAAACGCACAT
>413_NC_019792.1_start__2127590_or_rev
AAGGAAAGGTCTTT
>414_NC_019792.1_start__1297653_or_rev
AAAGTAAAGGTTAT
>415_NC_019792.1_start__1276862_or_rev
TTCGAAAGGGCTTT
>416_NC_019792.1_start__2274407_or_fow
AAAGTAAGAGTTAA
>417_NC_019792.1_start__1823132_or_fow
ACCGCTATGCTTAA
>418_NC_019792.1_start__1815366_or_fow
AGAGTAAGGGTTAA
>419_NC_019792.1_start__1511492_or_rev
TTCGTAACACTCTA
>420_NC_019792.1_start__3182118_or_fow
AGGGAAACGTATTT
>421_NC_019792.1_start__727591_or_rev
TACGCCACGGTTGT
>422_NC_019792.1_start__1293622_or_fow
GTCGTAACGTATTT
>423_NC_019792.1_start__887773_or_fow
AACACAAGCTACAA
>424_NC_019792.1_start__3747552_or_rev
TCGGGCACCTTTGA
>425_NC_019792.1_start__1819505_or_fow
TCGGGCACCTTTGA
>426_NC_019792.1_start__1332866_or_rev
TCGGGCACCTTTGA
>427_NC_019792.1_start__875565_or_fow
ACAATAACTCATAA
>428_NC_019792.1_start__221456_or_rev
AAAGACAGCTTCGT
>429_NC_019792.1_start__3348858_or_fow
ACCGATAACCATTT
>430_NC_019792.1_start__2537386_or_fow
AACATTACACATAT
>431_NC_019792.1_start__3726359_or_fow
ATGAGAAGGTTAAA
>432_NC_019792.1_start__933380_or_fow
ATCGATAGTTGCGA
>433_NC_017941.2_start__250420_or_rev
AACGAAACTCTTTA
>434_NC_017941.2_start__2249627_or_fow
AACGTAAGTCTTAA
>435_NC_017941.2_start__438806_or_rev
TTCGAAAGTCTTTT
>436_NC_017941.2_start__2131812_or_fow
AACGAAGGGCTTAA
>437_NC_017941.2_start__1844364_or_rev
AACGCAACCCTTAA
>438_NC_017941.2_start__2068297_or_rev
TTCGCAAGTCTTAT
>439_NC_017941.2_start__310616_or_rev
ATGGTAAGTCTTAT
>440_NC_017941.2_start__886036_or_rev
TTCGCAAGTCTTAA
>441_NC_017941.2_start__2284844_or_rev
AAAGAAAGTCTTAA
>442_NC_017941.2_start__2698050_or_rev
ATCGAAACCCCTAA
>443_NC_017941.2_start__455735_or_fow
AACGAAAGCCCTAT
>444_NC_017941.2_start__1104406_or_fow
TTCGAAGCCCTTAT
>445_NC_017941.2_start__2584698_or_rev
ATCATAACTGTTAA
>446_NC_017941.2_start__581164_or_fow
ATCGAAACGGATTA
>447_NC_017941.2_start__397025_or_rev
AAGGAAGGGCTTAA
>448_NC_017941.2_start__1931543_or_fow
AAGGAAAGTCATTT
>449_NC_017941.2_start__1692565_or_rev
AAGGAAAGTCATTT
>450_NC_017941.2_start__628886_or_fow
AACAGAAGCCTTAA
>451_NC_017941.2_start__1828820_or_rev
TTCGCAACGTTTTA
>452_NC_017941.2_start__425959_or_rev
TTCGAAATGGTTTT
>453_NC_017941.2_start__1878902_or_fow
ACCGAAGGTGTTTT
>454_NC_017941.2_start__1103542_or_fow
ATCGAAGGGCTTCT
>455_NC_017941.2_start__450332_or_rev
ATCGTAACCGTCTT
>456_NC_017941.2_start__455972_or_fow
AACGAAACCCACTT
>457_NC_017941.2_start__522043_or_fow
ATCAGAAGCCTTAC
>458_NC_017941.2_start__1865813_or_rev
AACGAAAGCGACAA
>459_NC_017941.2_start__2176163_or_rev
TTCGAAAGCTTAAA
>460_NC_017941.2_start__2836457_or_rev
ACCGTCAGGCTTAA
>461_NC_017941.2_start__1757690_or_rev
AGCGATAGCCTTTT
>462_NC_017941.2_start__528825_or_fow
ATGATAATGGTTAA
>463_NC_017941.2_start__327570_or_fow
AACATAGGGTATAA
>464_NC_017941.2_start__1737901_or_rev
ATGAGAATTCTTAA
>465_NC_017941.2_start__440430_or_rev
ACAAAAACCGTTAT
>466_NC_017941.2_start__257916_or_rev
ATCGTAGCGAATTA
>467_NC_017941.2_start__2783069_or_fow
TCCACAACGGTTTT
>468_NC_017941.2_start__2736606_or_rev
AAATAAACGTTTAT
>469_NC_017941.2_start__2370307_or_fow
AGCGAAAGCACTTT
>470_NC_017941.2_start__11539_or_fow
CACGCAACGTTTAC
>471_NC_017941.2_start__1116964_or_rev
ATCGCAGCTTCTTC
>472_NC_017941.2_start__1672454_or_rev
CTCGTGACGTTTAT
>473_NC_002607.1_start__1501606_or_fow
AATCGAAACGCATA
>474_NC_002607.1_start__95330_or_rev
ATTCGAAACCCTTT
>475_NC_002607.1_start__1607276_or_fow
GAACGAAACGCTTA
>476_NC_002607.1_start__852878_or_fow
ATTCGCAAGCCTTA
>477_NC_002607.1_start__430248_or_rev
AATCAGAACCCTTA
>478_NC_002607.1_start__1412645_or_fow
AAAGGAAACCCTTA
>479_NC_002607.1_start__167269_or_fow
AATGACAACCCTTA
>480_NC_002607.1_start__770471_or_fow
AATCGAAACCCTCT
>481_NC_002607.1_start__1154126_or_rev
GAACGCAAGCCTTA
>482_NC_002607.1_start__990879_or_rev
AGACGAAACGGTTA
>483_NC_002607.1_start__748731_or_fow
AATCAGAACGTATT
>484_NC_002607.1_start__103459_or_rev
AAAGGAAACCGTTT
>485_NC_002607.1_start__2002418_or_fow
ATTGGAAAGTCTTA
>486_NC_002607.1_start__1228810_or_fow
ATTCGAAACCTTCA
>487_NC_002607.1_start__115107_or_fow
AAACGAAAGCCATT
>488_NC_002607.1_start__1107859_or_rev
AATCGCAGGGGTTT
>489_NC_002607.1_start__1917319_or_fow
ACTCACAACGGTTA
>490_NC_002607.1_start__1461236_or_rev
ATCCGGAACCGTTA
>491_NC_002607.1_start__1279186_or_fow
AAACGAAGGTCTTA
>492_NC_002607.1_start__1028510_or_rev
ATTCGCAACGACTA
>493_NC_002607.1_start__620608_or_rev
AGTGGCAACTGTTA
>494_NC_002607.1_start__110646_or_rev
GATCGTAACCGCTT
>495_NC_002607.1_start__862513_or_fow
AATCGTAATCGGTA
>496_NC_002607.1_start__1596591_or_fow
GGTCGTAACGTATT
>497_NC_002607.1_start__916415_or_rev
AGTCGAAAACGATA
>498_NC_002607.1_start__115270_or_fow
GTTCGATACCCTAA
>499_NC_002607.1_start__1880712_or_fow
GACCGCTACGTTTA
>500_NC_002607.1_start__1542131_or_rev
GAACAGAAGGGTTT
>501_NC_002607.1_start__1882165_or_rev
GATGGTAAACGTTT
>502_NC_002607.1_start__1218694_or_rev
GATGAGAACGTTAA
>503_NC_002607.1_start__463870_or_fow
AATCACTGGGCTTA
>504_NC_002607.1_start__603025_or_rev
TAACGCAACTGATT
>505_NC_002607.1_start__1499321_or_rev
AAACGCTACGTTGA
>506_NC_002607.1_start__593950_or_fow
AATCGCGGGGTTTA
>507_NC_002607.1_start__191069_or_fow
AACCGAAACCACTA
>508_NC_002607.1_start__409611_or_fow
GTTCGAAAAGCAAT
>509_NC_002607.1_start__1036342_or_rev
TAGCGCAACGCATT
>510_NC_002607.1_start__860070_or_fow
CTTCGTAGTGTTTA
>511_NC_002607.1_start__1776987_or_rev
CTTCGCAACACTAA
>512_NC_002607.1_start__920359_or_rev
AATCGCGTCGTGTA
>513_NC_002607.1_start__1417269_or_fow
GACCGTAACCCACT
>514_NC_002607.1_start__1926688_or_fow
AAGCAGAAGTCTGA
>515_NC_002607.1_start__1257931_or_rev
GTTCAGAATGCGAA
>516_NC_002607.1_start__1984353_or_rev
GCTCGCATCGTCTT
>517_NC_006396.1_start__1517568_or_rev
AATCGAAACCCCTA
>518_NC_006396.1_start__2063910_or_fow
TTTCGAAATGCTTT
>519_NC_006396.1_start__1247256_or_rev
ATTCGCAATCCTTA
>520_NC_006396.1_start__2237627_or_rev
AAACGAAAGCCCTT
>521_NC_006396.1_start__2046578_or_rev
AAACGAAAGCCCTA
>522_NC_006396.1_start__2217670_or_rev
AATCGAAACGACTT
>523_NC_006396.1_start__460917_or_fow
TAACGAAAGGATTT
>524_NC_006396.1_start__2456263_or_fow
CAACGAAACGCTTT
>525_NC_006396.1_start__3104182_or_fow
AATCACAACCCTTA
>526_NC_006396.1_start__2637759_or_fow
ATTCGCTACGCTTA
>527_NC_006396.1_start__751984_or_rev
AAACGAAAGCGCTT
>528_NC_006396.1_start__2872953_or_fow
TTTCGCAACCGTTA
>529_NC_006396.1_start__709154_or_rev
AAACGCAATGATTA
>530_NC_006396.1_start__1355904_or_fow
ATTCGAAACCTTCA
>531_NC_006396.1_start__533964_or_rev
AAGCGAAGCCCTTA
>532_NC_006396.1_start__2931443_or_fow
AAACGTTACCCTTT
>533_NC_006396.1_start__2051741_or_fow
AATCGTCACCCTTT
>534_NC_006396.1_start__2445611_or_fow
ATTCGTAACGTATT
>535_NC_006396.1_start__1796761_or_rev
AATAACAACCCTTA
>536_NC_006396.1_start__2175920_or_fow
TTTGGAAAGTCTTA
>537_NC_006396.1_start__1302403_or_fow
GAAAGCAATTCTTA
>538_NC_006396.1_start__94379_or_rev
AAACGATACTCTCT
>539_NC_006396.1_start__2063225_or_fow
GAGAGAAAGCGTTA
>540_NC_006396.1_start__1945604_or_rev
GTTCACAACCGTTA
>541_NC_006396.1_start__2650889_or_rev
GACCGTAAGGCCTT
>542_NC_006396.1_start__2369968_or_rev
TCGCGCAACGCTTA
>543_NC_006396.1_start__970235_or_rev
TTTCGATGGGGTTA
>544_NC_006396.1_start__750955_or_fow
AAGCGAAGGGTTCT
>545_NC_006396.1_start__2046371_or_rev
GCACGAAACTCTCT
>546_NC_006396.1_start__51789_or_fow
GACCGAAAGGGGTT
>547_NC_006396.1_start__99065_or_rev
GACCGACAGGTCTT
>548_NC_006396.1_start__2146710_or_rev
ACGCGCAGGGTTTT
>549_NC_006396.1_start__49327_or_fow
AATAGAATCGGATA
>550_NC_006396.1_start__641855_or_fow
AATGAAAACCTATT
>551_NC_006396.1_start__2911480_or_rev
GACCGAAAGGACCA
>552_NC_006396.1_start__2436948_or_fow
TTCCGCATTTCTTT
>553_NC_006396.1_start__1264029_or_rev
CTTCGATGGGTTTA
>554_NC_006396.1_start__1624408_or_rev
GTGAGCAATTCCTT
>555_NC_006396.1_start__921518_or_rev
GTACGACATTTATA
>556_NC_013743.1_start__2824976_or_rev
TTCGCAACCCTTAT
>557_NC_013743.1_start__2291790_or_rev
TTCGCAACCCTTAT
>558_NC_013743.1_start__330460_or_fow
AACGAAACCCTTTA
>559_NC_013743.1_start__512145_or_fow
AAAGAAACGCTTAA
>560_NC_013743.1_start__892008_or_fow
ATCATAACCCTTAA
>561_NC_013743.1_start__3689641_or_fow
AAAGAAACGTTTAA
>562_NC_013743.1_start__758162_or_rev
TTCGGAAGCGTTAA
>563_NC_013743.1_start__492684_or_rev
ATCGAAAGCCCTAA
>564_NC_013743.1_start__2215629_or_fow
TTCGAAACCTTCAA
>565_NC_013743.1_start__2898160_or_fow
ATAATAACCCTTAT
>566_NC_013743.1_start__470736_or_fow
TTCGAAATCCTTTT
>567_NC_013743.1_start__2325821_or_fow
AACGACACCCTTAA
>568_NC_013743.1_start__2585382_or_rev
AACGGAATGCTTAA
>569_NC_013743.1_start__371148_or_rev
AACACAACCCTTAA
>570_NC_013743.1_start__2360778_or_fow
AACGGAACGTTTTT
>571_NC_013743.1_start__446993_or_fow
AACGAAAGCCCTAT
>572_NC_013743.1_start__557815_or_fow
ATCGAAACGCACAT
>573_NC_013743.1_start__2385038_or_fow
AAAGGAAGTCTTAA
>574_NC_013743.1_start__2550013_or_fow
ATCGAAACGGGTAA
>575_NC_013743.1_start__3114240_or_rev
AAAGTAAGAGTTAA
>576_NC_013743.1_start__1636416_or_fow
ATCGTAACCGACAA
>577_NC_013743.1_start__467678_or_fow
AAAGTAAAGGTTAT
>578_NC_013743.1_start__371533_or_rev
TTGGAAAGTCTTAA
>579_NC_013743.1_start__2134197_or_fow
ATCGGACGATTTAA
>580_NC_013743.1_start__452016_or_fow
ACAGCAAGCGTTAA
>581_NC_013743.1_start__3859296_or_rev
TTCGTAACACTCTA
>582_NC_013743.1_start__2620283_or_rev
ATCGAAAGGGGTTT
>583_NC_013743.1_start__3060069_or_fow
ATACCAAGCCTTAA
>584_NC_013743.1_start__442094_or_rev
TTCGAAAGTGCTTT
>585_NC_013743.1_start__3690212_or_rev
ACCGCTATGCTTAA
>586_NC_013743.1_start__2622841_or_rev
TTCGTTGCGCTTAA
>587_NC_013743.1_start__2727490_or_fow
AAAGAAAGGGCTTT
>588_NC_013743.1_start__1703223_or_fow
AAGGAAACGTATTT
>589_NC_013743.1_start__1456397_or_fow
TTCGAGGGGTTTAT
>590_NC_013743.1_start__1169916_or_fow
ACAATAACTCATAA
>591_NC_013743.1_start__1114246_or_fow
AAAGGAAGAGTCAT
>592_NC_013743.1_start__1049750_or_fow
ATCGAGTGACTTAT
>593_NC_013743.1_start__287880_or_fow
TCCACACCGCTTAT
>594_NC_013743.1_start__2291418_or_rev
TTCGACATTTATAA
>595_NC_013743.1_start__475819_or_rev
GTCGTAACGTATTT
>596_NC_013743.1_start__3142882_or_rev
AACACAAGCTACAA
>597_NC_013743.1_start__496980_or_fow
TCCGTTCCTTTTAA
>598_NC_013743.1_start__2531730_or_rev
ATCGACAGGTACTT
>599_NC_013743.1_start__3693833_or_rev
ATCGGGCACCTTAG
>600_NC_013743.1_start__1945539_or_fow
ATCGGGCACCTTAG
>601_NC_013743.1_start__515026_or_fow
ATCGGGCACCTTAG
>602_NC_013743.1_start__1659728_or_fow
TCCGAAAACGATAC
>603_NC_013743.1_start__966339_or_fow
ACCGAACCCGTCAC
>604_NC_019962.1_start__3584654_or_fow
AACGAAACGCTTTA
>605_NC_019962.1_start__3415048_or_fow
AAAGAAACGCTTAA
>606_NC_019962.1_start__3550233_or_fow
AACAAAACCCTTAA
>607_NC_019962.1_start__3398124_or_rev
ATCGAAACGCATAA
>608_NC_019962.1_start__2928641_or_fow
ATCACAACCCTTAA
>609_NC_019962.1_start__943577_or_rev
TTCGCAACCCTTAT
>610_NC_019962.1_start__854380_or_rev
TTCGCAACCCTTAT
>611_NC_019962.1_start__232756_or_rev
AAAGAAACGTTTAA
>612_NC_019962.1_start__800107_or_fow
ATAATAACCCTTAT
>613_NC_019962.1_start__3123678_or_rev
TTCGCAAGCGTTAA
>614_NC_019962.1_start__3322944_or_rev
TTCGAAATCCTTTT
>615_NC_019962.1_start__3347581_or_rev
AACGAAAGCCCTAT
>616_NC_019962.1_start__3549784_or_fow
TTGAAAAGCCTTAA
>617_NC_019962.1_start__1986156_or_fow
ATCGAAACGGGTAA
>618_NC_019962.1_start__1685173_or_fow
AACGGAATGCTTAA
>619_NC_019962.1_start__883468_or_fow
AACGACACCCTTAA
>620_NC_019962.1_start__725637_or_fow
CTCGTAAGGGTTAA
>621_NC_019962.1_start__1118400_or_fow
TTCGAAACCTTCAA
>622_NC_019962.1_start__3352317_or_fow
TTCGAAAGGGCTTT
>623_NC_019962.1_start__1645997_or_fow
ATCGAAAGGGGTTT
>624_NC_019962.1_start__3323915_or_rev
AGAGTAAAGGTTAT
>625_NC_019962.1_start__3628949_or_rev
ATCCCAACCGCTTA
>626_NC_019962.1_start__1109183_or_rev
AAGGAAAGGGCTTT
>627_NC_019962.1_start__2143805_or_rev
ATCGAAACCACTTT
>628_NC_019962.1_start__1569445_or_fow
AAAGGAAGTCTTAA
>629_NC_019962.1_start__2382145_or_fow
AGGGAAACGTATTT
>630_NC_019962.1_start__658834_or_fow
AACACAAGCCTCAA
>631_NC_019962.1_start__3346665_or_rev
ACAGCAAACGTTAA
>632_NC_019962.1_start__2742592_or_rev
AGGAAGAGCCTTAA
>633_NC_019962.1_start__2095304_or_fow
AACGGATCCGTTTT
>634_NC_019962.1_start__3498448_or_fow
ACCGAAACGCACAT
>635_NC_019962.1_start__3342465_or_rev
AGGCTAACGCTTCA
>636_NC_019962.1_start__2199520_or_rev
AGGCTAACGCTTCA
>637_NC_019962.1_start__226478_or_fow
AGGCTAACGCTTCA
>637_NC_019962.1_start__230088_or_fow
ACCGCTATGCTTAA
>639_NC_019962.1_start__2114506_or_fow
AATGAGAAGGTTAA
>640_NC_019962.1_start__1643465_or_fow
TTCGTTGCCCTTAA
>641_NC_019962.1_start__3314666_or_fow
GTCGTAACGTATTT
>642_NC_019962.1_start__2744731_or_fow
TTCGAGGGGTTTAT
>643_NC_019962.1_start__2986515_or_rev
ACAATAACTCCTAA
>644_NC_019962.1_start__2524672_or_fow
CCGACAACCCTTTT
>645_NC_019962.1_start__2669563_or_rev
ATCGAGTGACTTAT
>646_NC_019962.1_start__3687534_or_fow
TAACCGACCGATTA
>647_NC_019962.1_start__3401511_or_fow
AATCCGACGGATTT
>648_NC_019962.1_start__2543849_or_fow
AGGAGGACGGCTAA
>649_NC_019962.1_start__2586358_or_fow
CAACTAACGTTCTT
>650_NC_021169.1_start__1382894_or_rev
CCACAAACTTCATA
>651_NC_021169.1_start__770874_or_rev
CCAAAAATTTCATA
>652_NC_021169.1_start__1182886_or_fow
CCATAAAATTCATA
>653_NC_021169.1_start__164996_or_rev
CCATAAAATTCATA
>654_NC_021169.1_start__843629_or_rev
CCACAAACTTTTTA
>655_NC_021169.1_start__569178_or_rev
GCGAAAACTTTAAA
>656_NC_021169.1_start__679952_or_rev
CCAAAACCTTTAAA
>657_NC_021169.1_start__1857307_or_fow
CCACAAACTTAATA
>658_NC_021169.1_start__1527918_or_fow
CCATAAAGTTCATA
>659_NC_021169.1_start__1846069_or_fow
CCGTAAAGTTCATA
>660_NC_021169.1_start__730689_or_fow
CCACAAACCTCATA
>661_NC_021169.1_start__712952_or_fow
CCAAAACCTTCAAA
>662_NC_021169.1_start__1503247_or_fow
CCACAATCCTTATA
>663_NC_021169.1_start__955574_or_fow
GCACAAAATTTTTA
>664_NC_021169.1_start__1643235_or_fow
CCAAAAAGATTATA
>665_NC_021169.1_start__1056504_or_rev
GCAAAAATTTAATA
>666_NC_021169.1_start__344879_or_rev
CCAAAATATTCAAA
>667_NC_021169.1_start__1471033_or_fow
CCATAATCTTAATA
>668_NC_021169.1_start__1896146_or_fow
GCACAAGATTTTTA
>669_NC_021169.1_start__1448500_or_rev
CCAAAACCTTAAAA
>670_NC_021169.1_start__733571_or_rev
GCAAAAACTTGATA
>671_NC_021169.1_start__2049171_or_rev
GCGTAAGTTTTAAA
>672_NC_021169.1_start__1663592_or_rev
GCGAAATTCTTATA
>673_NC_021169.1_start__1429011_or_fow
CCGCAATATTTATT
>674_NC_021169.1_start__649449_or_rev
GAACAAAATTTAAA
>675_NC_021169.1_start__344442_or_rev
CAGAAAACCTTAAA
>676_NC_021169.1_start__781642_or_rev
CCAAAAACTTAAAT
>677_NC_021169.1_start__1085548_or_rev
TCATAAATTTTAAA
>678_NC_021169.1_start__1114688_or_fow
GGATAAAATTTAAA
>679_NC_021169.1_start__117348_or_fow
CAGAAACATTTTTA
>680_NC_021169.1_start__1830062_or_rev
CGGAAAATTTTATT
>681_NC_021169.1_start__1941323_or_fow
CCAAAATGCATATA
>682_NC_021169.1_start__1889937_or_fow
CAAAAAGATTAAAA
>683_NC_021169.1_start__309776_or_rev
TCAAAAAAGTTATA
>684_NC_021169.1_start__661792_or_fow
GAGTAACGCTTATA
>685_NC_021169.1_start__1967813_or_fow
GTATAAAGTTTAAA
>686_NC_021169.1_start__822816_or_rev
CGAAAAAATATTTA
>687_NC_021169.1_start__309963_or_rev
CCGTAAGTAATATA
>688_NC_021169.1_start__260757_or_fow
CAGAAAGATTTTTT
>689_NC_021169.1_start__873493_or_fow
GCGAAAATATTATC
>690_NC_021169.1_start__1648386_or_rev
GAAAAAGATATAAA
>691_NC_021169.1_start__1006327_or_fow
TCGAAAGTATTTTA
>692_NC_000917.1_start__1884668_or_fow
AAGCTTTATAATCC
>693_NC_000917.1_start__964077_or_fow
AACCTTTATAACCC
>694_NC_000917.1_start__1155833_or_rev
AAAGTTTATAAACA
>695_NC_000917.1_start__1320254_or_fow
AAAGCTTTTAATTC
>696_NC_000917.1_start__515525_or_fow
AAACCTCATAAATC
>697_NC_000917.1_start__367946_or_fow
AAGATTTATAATAC
>698_NC_000917.1_start__701319_or_rev
AAGGTTCATAAACA
>699_NC_000917.1_start__1262604_or_fow
AAGGCTTATTAAAC
>700_NC_000917.1_start__780790_or_rev
AAAGCTGATAACCC
>701_NC_000917.1_start__778048_or_fow
AACATTTTTAACCC
>702_NC_000917.1_start__235887_or_rev
AATCCTTAAAAGCC
>703_NC_000917.1_start__1006321_or_fow
AATGTTCATAACTC
>704_NC_000917.1_start__73364_or_rev
AATCTTAATAAACC
>705_NC_000917.1_start__1345402_or_rev
AAAATTTTTAATAC
>706_NC_000917.1_start__398160_or_fow
AATATTCATAAATC
>707_NC_000917.1_start__1003159_or_rev
AAAGCTTATTATCT
>708_NC_000917.1_start__1993597_or_rev
AAGCCTTTAAAAAC
>709_NC_000917.1_start__240530_or_fow
AAAGCTTAAATTTC
>710_NC_000917.1_start__1810450_or_rev
AAGGCTTTAAAAGC
>711_NC_000917.1_start__2011665_or_fow
AAGTCTTTAAACCC
>712_NC_000917.1_start__1696261_or_fow
AAAGATTTAAATCC
>713_NC_000917.1_start__117658_or_rev
AAAGCTTAAATAAC
>714_NC_000917.1_start__1766036_or_rev
AAGATTTTTAAGCA
>715_NC_000917.1_start__1537650_or_rev
AAGATTTAAATTTC
>716_NC_000917.1_start__2087968_or_fow
AAAATTCATAAGAC
>717_NC_000917.1_start__424853_or_fow
AAGAGTTTTAATTC
>718_NC_000917.1_start__81697_or_fow
AATTTTGATAAACC
>719_NC_000917.1_start__766966_or_rev
AAAGTTGATAAGCT
>720_NC_000917.1_start__714252_or_fow
AAAGAATTTAAACC
>721_NC_000917.1_start__1977932_or_rev
AAAGATTAAAATAC
>722_NC_000917.1_start__1317567_or_rev
AATCTTTAAATACA
>723_NC_000917.1_start__1960995_or_rev
AAAGCACATAAACA
>724_NC_000917.1_start__319286_or_rev
AATTTTCTTTATCC
>725_NC_000917.1_start__2104922_or_fow
AAGACTCTTTAACA
>726_NC_000917.1_start__232369_or_rev
AATCCTTAAATTGC
>727_NC_000917.1_start__1842351_or_fow
AACGTTTATTTGCT
>728_NC_000917.1_start__1369488_or_rev
AAAATATTAAATTC
>729_NC_000917.1_start__985828_or_rev
AACCTTTTTTAATT
>730_NC_000917.1_start__1694451_or_rev
AAAATTAATTAACT
>731_NC_000917.1_start__616382_or_fow
AAGATTTATCTTGC
>732_NC_000917.1_start__558034_or_rev
AACCGTTATTACCA
>733_NC_000917.1_start__2024583_or_rev
AAACTAAATTTACC
>734_NC_000917.1_start__788567_or_fow
AAGTGATATATATC
>735_NC_000917.1_start__235576_or_rev
CAGCCTCAACAACC
>736_NC_015320.1_start__1889072_or_rev
GGAAAAGCTTTAAA
>737_NC_015320.1_start__647075_or_rev
GCAAAAAATTTTAA
>738_NC_015320.1_start__1196132_or_rev
GAAAAAGATTTATA
>739_NC_015320.1_start__758914_or_fow
GCAAAACCTTTAAA
>740_NC_015320.1_start__942086_or_rev
GCAAAAGATTTAAT
>741_NC_015320.1_start__36506_or_fow
GCGCAAAGTTTAAA
>742_NC_015320.1_start__1882539_or_rev
GGATAAAGTTTAAA
>743_NC_015320.1_start__300560_or_fow
GCACAAGATTTTTA
>744_NC_015320.1_start__1284396_or_fow
CGATAAGATTTATA
>745_NC_015320.1_start__408059_or_fow
GAATAAGATTTATA
>746_NC_015320.1_start__1642463_or_rev
GAAAAAGTTTTTAA
>747_NC_015320.1_start__1867673_or_fow
GGATAAGACTTAAA
>748_NC_015320.1_start__1665262_or_fow
GGAAAAAAGTTAAA
>749_NC_015320.1_start__1083599_or_fow
GAAAAAATTTTTAA
>750_NC_015320.1_start__877717_or_fow
GAAAAAGATATAAA
>751_NC_015320.1_start__1702954_or_rev
CCGCAAACCTTATA
>752_NC_015320.1_start__1456445_or_rev
GCAAAATTTTTTTA
>753_NC_015320.1_start__1556461_or_fow
GGGCAACATTTAAA
>754_NC_015320.1_start__1019587_or_rev
GTAAAAATTTTTAA
>755_NC_015320.1_start__1094139_or_rev
CCAAACACTTTAAA
>756_NC_015320.1_start__1093876_or_rev
GCGAAAGAGATATA
>757_NC_015320.1_start__805397_or_rev
CCATAACCCTTAAA
>758_NC_015320.1_start__193548_or_rev
GGATTAAGTTTAAA
>759_NC_015320.1_start__940688_or_fow
GAGAAAGGATTAAA
>760_NC_015320.1_start__745726_or_fow
CCGAAAGTCTTATT
>761_NC_015320.1_start__1768956_or_rev
CCAAAAACAATAAA
>762_NC_015320.1_start__1105515_or_fow
CCGATAGCTATAAA
>763_NC_015320.1_start__593256_or_rev
CCATTAACCTTAAA
>764_NC_015320.1_start__197591_or_fow
CCATAAATTTCATA
>765_NC_015320.1_start__73924_or_fow
CCACAAACTTCATA
>766_NC_015320.1_start__960889_or_rev
GCGAAAGAATTATT
>767_NC_015320.1_start__1822813_or_fow
TCAAGAACTTTAAA
>768_NC_015320.1_start__900694_or_fow
TCGCAAGTGTTATA
>769_NC_015320.1_start__525685_or_rev
AGAAAAATCTTAAA
>770_NC_015320.1_start__756714_or_rev
CCAAAAATTAAAAA
>771_NC_015320.1_start__609145_or_fow
CAGTAAGGTTTTTT
>772_NC_015320.1_start__8010_or_fow
CCGAAATGGATATA
>773_NC_015320.1_start__886679_or_rev
CTACAAAACATTAA
>774_NC_012883.1_start__1797727_or_rev
CGAAAGATTTATAA
>775_NC_012883.1_start__1269176_or_fow
CGAAAGATTTATAA
>776_NC_012883.1_start__1158845_or_rev
CGAAAGCTTTATAA
>777_NC_012883.1_start__803486_or_fow
CGAAAGCTTTATAA
>778_NC_012883.1_start__515973_or_rev
CGAAAAGTTTATAA
>779_NC_012883.1_start__1741827_or_fow
CGTAAGGTTTATAA
>780_NC_012883.1_start__908373_or_fow
CGTAAGATTTATAA
>781_NC_012883.1_start__370914_or_rev
CGTAAGCTTTATAA
>782_NC_012883.1_start__356726_or_fow
CGCAAACTTTATAA
>783_NC_012883.1_start__1643712_or_fow
AGAAAGATTTATAA
>784_NC_012883.1_start__81002_or_rev
AGAAAGATTTATAA
>784_NC_012883.1_start__388158_or_rev
CGAAAGCTTTTTAA
>786_NC_012883.1_start__736048_or_fow
GGAAAAATTTATAA
>787_NC_012883.1_start__1308844_or_rev
CGAAAACTTTTTAA
>788_NC_012883.1_start__1158871_or_fow
AGAAAAATTTATAA
>789_NC_012883.1_start__1215466_or_rev
CGAAAGGTTTATAT
>790_NC_012883.1_start__998306_or_fow
CAAAAACTTTATAA
>791_NC_012883.1_start__668884_or_rev
CGAAAGATTTAAAA
>792_NC_012883.1_start__1123888_or_fow
CGAAAAGTTTATAT
>793_NC_012883.1_start__370941_or_fow
CGAAAAGTTTATAT
>794_NC_012883.1_start__1279161_or_fow
CACAAGATTTATAA
>795_NC_012883.1_start__1675114_or_rev
AGTAAAGTTTATAA
>796_NC_012883.1_start__868973_or_rev
GGAAAACTTTTTAA
>797_NC_012883.1_start__220325_or_rev
AGAAAGATTTAAAA
>798_NC_012883.1_start__333088_or_fow
CGATAAATTTATAA
>799_NC_012883.1_start__67820_or_fow
GATAAGATTTATAA
>800_NC_012883.1_start__384862_or_fow
CGAAAGATTTAAAT
>801_NC_012883.1_start__1426868_or_rev
GATAAAATTTATAA
>802_NC_012883.1_start__940046_or_fow
AAAAAGATTTTTAA
>803_NC_012883.1_start__1344272_or_fow
AGCAATGTTTATAA
>804_NC_012883.1_start__390670_or_rev
GGCAAATTTTATAA
>805_NC_012883.1_start__679844_or_fow
GAAAAAGCTTATAA
>806_NC_012883.1_start__817147_or_fow
CATAATCTTTTTAA
>807_NC_012883.1_start__429236_or_fow
AGTAAAGCTTTTAA
>808_NC_012883.1_start__330690_or_fow
CGCAAAGTATATTA
>809_NC_015151.1_start__221862_or_rev
AAAAGCTTAAATTC
>810_NC_015151.1_start__2270260_or_fow
AAAAGCTTAAAATT
>811_NC_015151.1_start__400355_or_fow
AAAGGCTTAAAAAC
>812_NC_015151.1_start__2193084_or_rev
AAAAGCTTTAAATC
>813_NC_015151.1_start__339666_or_fow
AAAAGCTTTAAATC
>814_NC_015151.1_start__168787_or_fow
AAAAGCTTTAAATC
>815_NC_015151.1_start__296459_or_rev
AAAAGCTTAAATTT
>816_NC_015151.1_start__234839_or_rev
AAAAGCTTAAATTT
>817_NC_015151.1_start__904799_or_fow
AAAGGCTTAAAAAT
>818_NC_015151.1_start__2211935_or_fow
AAAAACTTAAAAAC
>819_NC_015151.1_start__1413783_or_fow
AAAAACTTAAATTC
>820_NC_015151.1_start__914942_or_fow
AAAAACTTAAATTC
>821_NC_015151.1_start__1629034_or_rev
AAAAACTTAAAATT
>822_NC_015151.1_start__1242480_or_fow
AAAAACTTAAAATT
>823_NC_015151.1_start__2232512_or_rev
AAAAACTTAAAAAT
>824_NC_015151.1_start__503236_or_rev
AAAGGCTTAAATCT
>825_NC_015151.1_start__1968175_or_fow
AAAAACTTAAATCC
>826_NC_015151.1_start__1848658_or_fow
AAAAACTTAAATCC
>827_NC_015151.1_start__817108_or_fow
AAAAACTTAAAAGC
>828_NC_015151.1_start__318085_or_rev
AAACACTTAAAACC
>829_NC_015151.1_start__273227_or_fow
AAAAACTTAAAAAG
>830_NC_015151.1_start__1508900_or_rev
AAAACCTTAAAACC
>831_NC_015151.1_start__456542_or_fow
AAAAGCTAAAAAAC
>832_NC_015151.1_start__620044_or_rev
AAACGCTTTTAAAT
>833_NC_015151.1_start__1112388_or_fow
AAAGCCTTAAAAGC
>834_NC_015151.1_start__1228_or_fow
AAACACTTTTAAAC
>835_NC_015151.1_start__948420_or_rev
AAAGACTTTTAAAT
>836_NC_015151.1_start__955379_or_rev
AAAAACTAAAAAAC
>837_NC_015151.1_start__123177_or_rev
AAAAAGTTAAAAAT
>838_NC_015151.1_start__1587150_or_rev
AAAACCTTAAAAGG
>839_NC_015151.1_start__917501_or_rev
AAAAGCATAAAAAC
>840_NC_015151.1_start__695473_or_rev
AAAAATTTAAAACT
>841_NC_015151.1_start__1137033_or_fow
AAAAAGTTAAAAAG
>842_NC_015151.1_start__412004_or_fow
TAAGGTTTAAAAAT
>843_NC_015151.1_start__142886_or_fow
AAAAACCTAAATAC
>844_NC_015151.1_start__1616636_or_fow
AAAGACTTAAAAAA
>845_NC_015151.1_start__2163049_or_fow
TAGCGCTTTTAAAC
>846_NC_015151.1_start__1618788_or_fow
TAGCGCTTTTAAAC
>847_NC_015151.1_start__813560_or_fow
TAACGCTAATAATT
>848_NC_015151.1_start__2147727_or_rev
AAAAACTACAATAT
>849_NC_015151.1_start__1602273_or_rev
AAAAATTAAAAAAG
>850_NC_013849.1_start__1732859_or_fow
ACCGCAACCCTTAT
>851_NC_013849.1_start__1864712_or_rev
ACCGCAAACTTCAT
>852_NC_013849.1_start__1034359_or_rev
ACCACAAACTTTAA
>853_NC_013849.1_start__144936_or_fow
ACCACAAACCTAAT
>854_NC_013849.1_start__1934356_or_rev
ACCACAAAGTTCAT
>855_NC_013849.1_start__756880_or_fow
ACCACAACTCTTAA
>856_NC_013849.1_start__566107_or_fow
AGCGAAAGCCTTAT
>857_NC_013849.1_start__2108408_or_fow
ACCACAAAGCTAAT
>858_NC_013849.1_start__1622925_or_fow
AGCGCAAACGTTAT
>859_NC_013849.1_start__2164994_or_rev
ACCGCAATCCTTAA
>860_NC_013849.1_start__2154972_or_fow
ACCAAAACTTTCAT
>861_NC_013849.1_start__1488943_or_fow
ACCAAAACTTTCAT
>862_NC_013849.1_start__510433_or_rev
TCCATAAACCTTAT
>863_NC_013849.1_start__228022_or_rev
ACCACAAACTTATT
>864_NC_013849.1_start__977531_or_fow
ACCGAAACTTTTTT
>865_NC_013849.1_start__1767768_or_rev
ACCAAAAACTTGAT
>866_NC_013849.1_start__537327_or_rev
ACGATAAGCCTTAT
>867_NC_013849.1_start__1643849_or_fow
AGCATAAGGCTTAT
>868_NC_013849.1_start__208186_or_rev
ACCAAAATTCTTAA
>869_NC_013849.1_start__1809326_or_rev
AGGGTAAACTTTAT
>870_NC_013849.1_start__863639_or_rev
AGCGTAACTTTCAT
>871_NC_013849.1_start__17133_or_rev
ACCGAAAGTTTTTA
>872_NC_013849.1_start__1175786_or_fow
AGGACAAAGTTTAA
>873_NC_013849.1_start__2162033_or_fow
ACCACAACATTAAA
>874_NC_013849.1_start__411644_or_fow
TTCACAAACCTCAT
>875_NC_013849.1_start__1555184_or_rev
ACCGAAATCGTAAT
>876_NC_013849.1_start__670570_or_rev
TGCGAAACTCTTAA
>877_NC_013849.1_start__794702_or_rev
ACCGCAAAATACTT
>878_NC_013849.1_start__1281097_or_rev
ACGATAAAACTTTT
>879_NC_013849.1_start__670603_or_fow
CCCAAAAGTATTAT
>880_NC_013849.1_start__1139849_or_fow
TCCACAAGGTATTT
>881_NC_013849.1_start__1973908_or_fow
ACCAAAAATTAAAA
>882_NC_013849.1_start__1330355_or_rev
ATCAAAAGTGTTAT
>883_NC_013849.1_start__1475873_or_rev
TTCAAAAACTTTTT
>884_NC_013849.1_start__1131537_or_fow
CCCACAAACTCTTT
>885_NC_013849.1_start__1130184_or_fow
CCCAAAAACGATTT
>886_NC_013849.1_start__1202210_or_rev
AACAAAACGTTTAA
>887_NC_013849.1_start__969182_or_fow
TCCACAATTATTTT
>888_NC_013849.1_start__859914_or_fow
TGGATAACGTTTAT
>889_NC_013849.1_start__2012278_or_rev
AGGGTAAAATTTAA
>890_NC_013849.1_start__9696_or_rev
AGCGATAATCTTAA
>891_NC_013849.1_start__1777344_or_rev
AGGGAAAAACACAT
>892_NC_013849.1_start__132379_or_rev
ATCACAACCAATTT
>893_NC_013849.1_start__1700620_or_rev
CCCACAAATCGGTT
>894_NC_013849.1_start__1587773_or_rev
TCGAAAATTTGTAT
>895_NC_013849.1_start__1440167_or_rev
ACCATAAAAAAAAT
>896_NC_013849.1_start__1218551_or_rev
AACGCAATTCAAAA
>897_NC_018001.1_start__1263532_or_rev
AATCTTTAAAACCC
>898_NC_018001.1_start__4168_or_fow
AATCTTTAAAACCC
>899_NC_018001.1_start__47238_or_fow
AATATTTAAAACCC
>900_NC_018001.1_start__998769_or_fow
AATTTTTTAACCCC
>901_NC_018001.1_start__1016455_or_fow
AAGCTTATAAGCCC
>902_NC_018001.1_start__152_or_rev
AATCTTAAAACCCC
>903_NC_018001.1_start__1344932_or_fow
AGGTTTTTAATCCC
>904_NC_018001.1_start__471424_or_fow
AGAATTTAAAACCC
>905_NC_018001.1_start__860105_or_rev
AAACTTATAATCCC
>906_NC_018001.1_start__41352_or_rev
CAATTTAAAAACCC
>907_NC_018001.1_start__4143_or_rev
ACTTTTAAAATCCC
>908_NC_018001.1_start__1286618_or_rev
ATTATTTAAATCCC
>909_NC_018001.1_start__367979_or_fow
AATATTTAAAAACC
>910_NC_018001.1_start__1136365_or_rev
AAGATTTAAACGCC
>911_NC_018001.1_start__1108870_or_rev
AAACATTAAAACCC
>912_NC_018001.1_start__1094505_or_rev
CATTTATAAAACCC
>913_NC_018001.1_start__145366_or_rev
AAGTTTAAAACTCC
>914_NC_018001.1_start__915260_or_rev
ATAATTTTAAACCC
>915_NC_018001.1_start__1181849_or_fow
AACCTAATAAACCC
>916_NC_018001.1_start__1230734_or_rev
AGTATTAAATACCC
>917_NC_018001.1_start__1177599_or_fow
ATGTTTTAAAAACC
>918_NC_018001.1_start__1174542_or_rev
ATGTTTTAAAACCT
>919_NC_018001.1_start__1040017_or_fow
AACTTTTAAATTCC
>920_NC_018001.1_start__1094144_or_rev
AACATTAAAAACCT
>921_NC_018001.1_start__1016421_or_rev
ACACTTATAATCCC
>922_NC_018001.1_start__1336506_or_rev
AATTTATAATCCCC
>923_NC_018001.1_start__139531_or_rev
CAGATTTAAAACCG
>924_NC_018001.1_start__707055_or_rev
AAAAATATAATCCC
>925_NC_018001.1_start__1148579_or_rev
AATATATAATTCCC
>926_NC_018001.1_start__1272248_or_rev
AATCTTTTATAACC
>927_NC_018001.1_start__1076277_or_fow
AGGTTAAAAAGCTC
>928_NC_018001.1_start__33529_or_rev
AGGATTTAATACTC
>929_NC_018001.1_start__113945_or_rev
AACTATATAAGACC
>930_NC_018001.1_start__571492_or_fow
ACCTTTATAATCCG
>931_NC_018001.1_start__1304847_or_fow
AATTTTATTATTCC
>932_NC_018001.1_start__1133687_or_fow
GATTATAAAAAGCC
>933_NC_018001.1_start__142116_or_rev
GAAATTTAAACCCT
>934_NC_018001.1_start__1330614_or_fow
AAGTTATTAAGTCT
>935_NC_018001.1_start__908578_or_rev
CAGATAAATAACCC
>936_NC_018001.1_start__1029653_or_rev
ATTTTTATAAATTC
>937_NC_018001.1_start__1372601_or_rev
AGAAATATAAGCCT
>938_NC_018001.1_start__1011945_or_rev
CAATTTATAAGGTC
>939_NC_018001.1_start__1195466_or_rev
AAGTAAAAAAGGCT
>940_NC_018001.1_start__53639_or_rev
AAGCTTTTAAAAGG
>941_NC_018001.1_start__234046_or_rev
AGTTAATAAAAATC
>942_NC_008698.1_start__841773_or_fow
AGCAAAGTTTATAA
>943_NC_008698.1_start__438773_or_rev
CGCAAAGTTTATTA
>944_NC_008698.1_start__743012_or_fow
CGAAAAGTTTATGT
>945_NC_008698.1_start__796069_or_fow
GGAAAAGCTTTTAA
>946_NC_008698.1_start__360680_or_fow
GGAAAAGCTTTTAA
>947_NC_008698.1_start__257446_or_rev
GAAAAAGTTTATTA
>948_NC_008698.1_start__892670_or_fow
CGTAAGGTTTTTAA
>949_NC_008698.1_start__462627_or_fow
CGCAAGGTTTATTA
>950_NC_008698.1_start__267772_or_fow
CGAAAAACTTATTA
>951_NC_008698.1_start__257632_or_rev
CGAAAATTTTTTAT
>952_NC_008698.1_start__536153_or_fow
CGAAAAGTTTAAGA
>953_NC_008698.1_start__394769_or_fow
CGCTAAGTTTATAA
>954_NC_008698.1_start__600202_or_fow
GGAAAAGTATAAAA
>955_NC_008698.1_start__257881_or_rev
CGAAAGATTTATTT
>956_NC_008698.1_start__770072_or_rev
AGAAAAGCTTAAAT
>957_NC_008698.1_start__392215_or_rev
AGAAAAGCTTAAAT
>957_NC_008698.1_start__652197_or_rev
CGAAAAGTCTATAT
>959_NC_008698.1_start__242833_or_fow
AGTAAAGCTTATAA
>960_NC_008698.1_start__539319_or_rev
CGAAAAATTCATAT
>961_NC_008698.1_start__465006_or_fow
GAAAAAGCTTATTA
>962_NC_008698.1_start__426165_or_rev
GAAAAAGCTTATTA
>963_NC_008698.1_start__361850_or_rev
CTAAAGGTTTATTA
>964_NC_008698.1_start__531672_or_rev
CGAAAGTTTTTAAA
>965_NC_008698.1_start__320601_or_fow
CGGAAGATTTATAT
>966_NC_008698.1_start__563535_or_rev
CAAAAGGTTTTTAG
>967_NC_008698.1_start__528691_or_rev
GAATAAGTTTAAAA
>968_NC_008698.1_start__530970_or_rev
AAAAAATTTTTTAT
>969_NC_008698.1_start__643853_or_fow
AAAAAAATTCATAA
>970_NC_008698.1_start__612297_or_fow
CGAAGCGTTTTTAA
>971_NC_008698.1_start__460468_or_fow
CATTAAGTTTAAAT
>972_NC_008698.1_start__477806_or_fow
GCAAAAGTATTTAT
>973_NC_008698.1_start__424728_or_fow
CGAAAACTTAATAA
>974_NC_008698.1_start__420831_or_fow
CGTAAAGAATAAAA
>975_NC_008698.1_start__321630_or_fow
CAAAGAATTTATAG
>976_NC_008698.1_start__42070_or_fow
CTGAAGGTTTAAAT
>977_NC_008698.1_start__538913_or_fow
CGCGAAATTTTAAT
>978_NC_008698.1_start__536408_or_fow
AGTAAAGAATAAAA
>979_NC_008698.1_start__231260_or_rev
CGCAAGATAGATAA
>980_NC_008698.1_start__394298_or_fow
ACCAACATATTTAA
>981_NC_013741.1_start__798219_or_rev
GCGAAACGTTTTTA
>982_NC_013741.1_start__205555_or_rev
TCGAAAGCTTTTAA
>983_NC_013741.1_start__112428_or_fow
GCGAAACGTTTAAA
>984_NC_013741.1_start__747228_or_fow
GCGTAAGCGTTATA
>985_NC_013741.1_start__849672_or_fow
GCGTAAAGTTTATA
>986_NC_013741.1_start__224151_or_fow
GCAAAAGATTTTAA
>987_NC_013741.1_start__1376052_or_rev
GCAAAAGTTTTAAA
>988_NC_013741.1_start__1067324_or_rev
TCGAAAGAGTTTTA
>989_NC_013741.1_start__320363_or_fow
TCGAAAGTGTTAAA
>990_NC_013741.1_start__927970_or_fow
TCAAAAGCCTTAAA
>991_NC_013741.1_start__752290_or_fow
GCGATAAGTTTTTA
>992_NC_013741.1_start__294012_or_rev
GCGAAAGGATTTTA
>993_NC_013741.1_start__108442_or_rev
GGATAAGCTTTTTA
>994_NC_013741.1_start__804504_or_rev
GAGAAAAGTTTTAA
>995_NC_013741.1_start__16507_or_fow
GCAGAAGGTTTATA
>996_NC_013741.1_start__1365083_or_fow
GGGCAAGCTTTTAC
>997_NC_013741.1_start__857976_or_fow
TCAAAAGTCTTAAA
>998_NC_013741.1_start__1096174_or_rev
TCGCAATCCTTTTA
>999_NC_013741.1_start__957767_or_fow
GAGTAACGTTTTTA
>1000_NC_013741.1_start__42737_or_rev
GAGAAAAATTTAAA
>1001_NC_013741.1_start__1322820_or_rev
GGGTAACTTTTAAA
>1002_NC_013741.1_start__972429_or_fow
TGAAAAGTTTTTTA
>1003_NC_013741.1_start__836964_or_rev
GCGACAGGTTTTTC
>1004_NC_013741.1_start__782772_or_fow
ACGCAAGTTTTAAA
>1005_NC_013741.1_start__930320_or_rev
GGGCAACACTTTTA
>1006_NC_013741.1_start__237375_or_rev
ACATAAGGTTTATA
>1007_NC_013741.1_start__980644_or_fow
GCAAAATAGTTAAA
>1008_NC_013741.1_start__1469843_or_fow
GCAAAAAATTTCAA
>1009_NC_013741.1_start__1222661_or_rev
TCGATACCGTTTAA
>1010_NC_013741.1_start__1262564_or_fow
GCGTAACATTCATA
>1011_NC_013741.1_start__338722_or_rev
CCGCAATACTTATA
>1012_NC_013741.1_start__335743_or_fow
TGGCAAACTTTATC
>1013_NC_013741.1_start__817532_or_fow
GTAAAAGATTTATA
>1014_NC_013741.1_start__750223_or_rev
GCGATAGCTTTTTT
>1015_NC_013741.1_start__162456_or_rev
ACGAAATCTTTAAC
>1016_NC_013741.1_start__382387_or_fow
CCAAAACTCTTAAA
>1017_NC_013741.1_start__1198232_or_fow
TAGTAAAATTTTTA
>1018_NC_013741.1_start__1445759_or_rev
CAAAAAGTTTTTTA
>1019_NC_013741.1_start__714084_or_fow
CCGAAAACGATATA
>1020_NC_013741.1_start__829905_or_rev
TGGTAAACTATTTA
>1021_NC_013741.1_start__526502_or_fow
TCGTAAAGCTTCTC
>1022_NC_013741.1_start__1513507_or_rev
TCGATATCTATATA
>1023_NC_013741.1_start__286277_or_fow
TCAAAGTATTTAAA
>1024_NC_014374.1_start__525933_or_rev
TAAAGGTTATAAGC
>1025_NC_014374.1_start__894521_or_fow
TAAAGCTTAAATGT
>1026_NC_014374.1_start__1067398_or_rev
ATAAGCTTTAAAGT
>1027_NC_014374.1_start__91444_or_fow
TAACGCTTTAAATT
>1028_NC_014374.1_start__205655_or_fow
TAAGAGTTTAAAAC
>1029_NC_014374.1_start__952468_or_fow
ATAAGCTTATAAGC
>1030_NC_014374.1_start__258349_or_fow
TAAGGCTTAAAACA
>1031_NC_014374.1_start__378383_or_fow
CTAAGCTTTAAAAA
>1032_NC_014374.1_start__265062_or_fow
TAAAGCCTTAAAAT
>1033_NC_014374.1_start__249251_or_fow
CAATGTTTTTAAGC
>1034_NC_014374.1_start__1343996_or_rev
AAAAGGTTAATAGC
>1035_NC_014374.1_start__1019249_or_rev
TAACGTTTATAAGA
>1036_NC_014374.1_start__1280353_or_rev
GAATATTTTAAAGC
>1037_NC_014374.1_start__1115806_or_rev
TAACAGTTTTAAAC
>1038_NC_014374.1_start__360328_or_fow
TAAGGATTTTAAAC
>1039_NC_014374.1_start__199816_or_fow
GCAGGCTTTTAAAT
>1040_NC_014374.1_start__1096609_or_rev
AAGAGCTTAAAAGT
>1041_NC_014374.1_start__1121097_or_rev
CAATCCTTTTAAAC
>1042_NC_014374.1_start__911118_or_rev
CAGAGCTTAAAAAC
>1043_NC_014374.1_start__759464_or_rev
GTAAGCTTTTTAAT
>1044_NC_014374.1_start__1404553_or_fow
TTAAACTTAAAACT
>1045_NC_014374.1_start__110983_or_rev
TCAAGCTTATATAT
>1046_NC_014374.1_start__771869_or_rev
CAAAGCTTTAATTG
>1047_NC_014374.1_start__876305_or_fow
CAAAAGTTATAACT
>1048_NC_014374.1_start__1106957_or_rev
TAATCTTTTTAAAA
>1049_NC_014374.1_start__416872_or_fow
AAAGGCCTTTAAGG
>1050_NC_014374.1_start__1164278_or_fow
TCAGATTTAAAAAA
>1051_NC_014374.1_start__1177014_or_fow
AATAGCTTTTTAGA
>1052_NC_014374.1_start__374829_or_fow
TAAAGCTCTTAACT
>1053_NC_014374.1_start__371737_or_fow
CAAAGCTTAATTTT
>1054_NC_014374.1_start__1186958_or_fow
GAATAATTTAAAGG
>1055_NC_014374.1_start__125793_or_rev
GTAAAGTTAAAATA
>1056_NC_014374.1_start__186126_or_rev
TAACAGATTTAAGC
>1057_NC_014374.1_start__1047501_or_fow
GCTAGCTTAAAAAA
>1058_NC_014374.1_start__210365_or_fow
GCAAACCTTTAAGA
>1059_NC_014374.1_start__1402333_or_fow
CCATGTTTTATAGG
>1060_NC_014374.1_start__1182506_or_rev
GAGAAGTTAAAATA
>1061_NC_014374.1_start__1038830_or_rev
AAAGATTCTTAAGC
>1062_NC_014374.1_start__369100_or_rev
GAAGCATTAATAAC
>1063_NC_014374.1_start__1220695_or_rev
TAAGGCCTTATTTC
>1064_NC_014374.1_start__894372_or_fow
GAAGCGATAAAAGG
>1065_NC_014374.1_start__1035032_or_rev
TTTCGTTTAAAAGG
>1066_NC_014374.1_start__939597_or_rev
AAAGGGTAAATAGA
>1067_NC_014374.1_start__441737_or_rev
TCATAGATAATAAC
>1068_NC_014374.1_start__928800_or_fow
CAACCCTTATTTTA
>1069_NC_014374.1_start__594966_or_rev
AAATACATTCAAGG
>1070_NC_014804.1_start__1377963_or_fow
CGAAAACTTTATAA
>1071_NC_014804.1_start__655022_or_rev
CGAAAACTTTATAA
>1072_NC_014804.1_start__1842385_or_rev
CGAAAAATTTATAA
>1073_NC_014804.1_start__1051116_or_fow
CGAAAAATTTATAA
>1074_NC_014804.1_start__616932_or_fow
CGAAAGATTTATAA
>1075_NC_014804.1_start__1051090_or_rev
AGAAAACTTTATAA
>1076_NC_014804.1_start__210357_or_rev
CGAAAAGCTTATAA
>1077_NC_014804.1_start__195316_or_fow
CGAAAACTTTATAT
>1078_NC_014804.1_start__1054091_or_rev
CGTAAGATTTATAA
>1079_NC_014804.1_start__1149876_or_rev
CGAAAGCTTTATAT
>1080_NC_014804.1_start__530285_or_fow
CGAAAACTTTTTAA
>1081_NC_014804.1_start__1530088_or_fow
CGAAATCTTTATAA
>1082_NC_014804.1_start__1113083_or_fow
CGCAAGGTTTATAA
>1083_NC_014804.1_start__772682_or_fow
AGTAAAGTTTATAA
>1084_NC_014804.1_start__224268_or_rev
CGAAAGCTTTTTAA
>1085_NC_014804.1_start__195286_or_rev
CGTAATCTTTATAA
>1086_NC_014804.1_start__210373_or_fow
AGCAAACTTTATAA
>1087_NC_014804.1_start__913840_or_fow
CGAAAGATTTAAAA
>1088_NC_014804.1_start__590504_or_fow
AGAAAAGCTTATAA
>1089_NC_014804.1_start__1774463_or_rev
GGAAAAATTTATAA
>1090_NC_014804.1_start__1786223_or_rev
AGTAAAGCTTATAA
>1091_NC_014804.1_start__1662359_or_rev
GGTAAGGTTTATAA
>1092_NC_014804.1_start__104437_or_fow
CGATAAATTTATAA
>1093_NC_014804.1_start__1615187_or_rev
CATAAAGCTTATAA
>1094_NC_014804.1_start__220628_or_fow
CGCAAAGTTTAAAT
>1095_NC_014804.1_start__1356568_or_fow
CGAAATCTTTAAAT
>1096_NC_014804.1_start__102048_or_fow
CGCAAAGTTTATTA
>1097_NC_014804.1_start__1746041_or_rev
AGTAAAGCTTTTAA
>1098_NC_014804.1_start__1959359_or_fow
CATAAGGTTTTTAA
>1099_NC_014804.1_start__602116_or_rev
GATAAGCTTTATAA
>1100_NC_014804.1_start__156490_or_fow
CGTAAGCTTTATGT
>1101_NC_014804.1_start__1785739_or_rev
AGTAACATTTAAAA
>1102_NC_014804.1_start__851468_or_fow
AGAAACCTTTAAAT
>1103_NC_014804.1_start__207793_or_fow
CAAAAAGCTTAAAT
>1104_NC_014804.1_start__1150814_or_rev
CCTTAGATTTTTAA
>1105_NC_014961.1_start__103980_or_rev
AAGTTTTATAAGCC
>1106_NC_014961.1_start__904658_or_fow
AAGCCTTATAACCC
>1107_NC_014961.1_start__308095_or_rev
AAGGGTTAAAAGCC
>1108_NC_014961.1_start__578966_or_rev
AAGGTTTAAATACC
>1109_NC_014961.1_start__1180131_or_rev
AACCTTTAAAACCC
>1110_NC_014961.1_start__1257424_or_rev
AAAAGTTATAAGTC
>1111_NC_014961.1_start__764628_or_rev
AATATTTAAAAACC
>1112_NC_014961.1_start__101374_or_fow
AAACGTTAAAAATC
>1113_NC_014961.1_start__1100709_or_fow
ACACTTTAAAAACC
>1114_NC_014961.1_start__1034673_or_rev
ACACTTTAAAACCC
>1115_NC_014961.1_start__1034811_or_rev
AAGAATTAAAAACC
>1116_NC_014961.1_start__1187115_or_rev
CAGCTTTATAACGC
>1117_NC_014961.1_start__1299447_or_rev
AAGAGATATAAGCC
>1118_NC_014961.1_start__1041120_or_fow
AAACATTAAAACCC
>1119_NC_014961.1_start__1314467_or_rev
AAATCTTAAAACCC
>1120_NC_014961.1_start__1063351_or_fow
AAAGTTTATTAGTC
>1121_NC_014961.1_start__205092_or_fow
TAGGTTTAAAACTC
>1122_NC_014961.1_start__993715_or_rev
CAAGCTTATAAGCC
>1123_NC_014961.1_start__689073_or_rev
TACCTTTATAACCC
>1124_NC_014961.1_start__208624_or_fow
AACAGTTTTAAACC
>1125_NC_014961.1_start__43042_or_rev
ACTGTTTAAAAACC
>1126_NC_014961.1_start__1007694_or_rev
AAGGCTTTTAAAGC
>1127_NC_014961.1_start__4222_or_rev
CAGGTTTTTAAAGC
>1128_NC_014961.1_start__1064988_or_rev
AAGATTTAAACACC
>1129_NC_014961.1_start__993774_or_fow
AACACTTATAATCC
>1130_NC_014961.1_start__893585_or_fow
ACAATTTTAAACCC
>1131_NC_014961.1_start__111628_or_rev
AAAAGTTATTAAGC
>1132_NC_014961.1_start__1263997_or_rev
ACGATTTATTAATC
>1133_NC_014961.1_start__1147820_or_rev
AATAGTTAAATACC
>1134_NC_014961.1_start__1103568_or_fow
AAACCTAATAAACC
>1135_NC_014961.1_start__1272058_or_fow
GAGGTTTTTAACCC
>1136_NC_014961.1_start__1093682_or_rev
AAGTTTTATAAGTG
>1137_NC_014961.1_start__1205055_or_rev
AAATTATTTAAATC
>1138_NC_014961.1_start__234723_or_fow
AAACTATATAAGAC
>1139_NC_014961.1_start__1076440_or_rev
CAGATATATAATTC
>1140_NC_014961.1_start__904571_or_rev
AAAAAATATAATCC
>1141_NC_014961.1_start__35249_or_fow
AGAATTTAATACTC
>1142_NC_014961.1_start__994172_or_rev
AGTGCTTATAAGGC
>1143_NC_014961.1_start__206084_or_fow
AAGGGATTTTAATC
>1144_NC_014961.1_start__1003428_or_rev
CAAGGATATATAGC
>1145_NC_014961.1_start__1219941_or_fow
CGAGTTTATATTTC
>1146_NC_014961.1_start__1114388_or_rev
AAGAGTAAAAAAGG
>1147_NC_014961.1_start__64592_or_rev
TAGCTTAAAAACAC
>1148_NC_014961.1_start__822915_or_fow
ACCCGTTAAATACG
>1149_NC_014961.1_start__101565_or_fow
TAATATTCTATCCC
>1150_NC_022521.1_start__282524_or_rev
ACCCTTTAAACCCC
>1151_NC_022521.1_start__133947_or_rev
ACTCTTAAACCCCC
>1152_NC_022521.1_start__233039_or_rev
ACTCTTTAAGCCTC
>1153_NC_022521.1_start__933936_or_rev
ACGCTTTAACCCCC
>1154_NC_022521.1_start__160126_or_rev
AGCCTTTAAGCCCT
>1155_NC_022521.1_start__375622_or_fow
AGCTTTATACCCCC
>1156_NC_022521.1_start__539959_or_fow
ACCCTATAATCCCC
>1157_NC_022521.1_start__1108792_or_rev
ACTTTTTATCCCCT
>1158_NC_022521.1_start__200295_or_rev
ACTTTTAATTCCCC
>1159_NC_022521.1_start__412494_or_rev
ACCGTTAAAGCCAC
>1160_NC_022521.1_start__975049_or_fow
ACTATATTAGCCCC
>1161_NC_022521.1_start__1125873_or_rev
ACTTTATAGCCCCT
>1162_NC_022521.1_start__466181_or_rev
ATCCTTAAAACCGC
>1163_NC_022521.1_start__372847_or_rev
ACCGTTTTAACCCT
>1164_NC_022521.1_start__1420799_or_rev
ATCCTTAAATCCCT
>1165_NC_022521.1_start__1222168_or_rev
ACGCTTTTAGCCAC
>1166_NC_022521.1_start__1223511_or_fow
ACCTATAAGACCCC
>1167_NC_022521.1_start__534822_or_fow
ACCTATAAGACCCC
>1167_NC_022521.1_start__1123208_or_fow
ATGCTTATAGCCCC
>1169_NC_022521.1_start__892455_or_rev
ACCCTTTAGGCCCG
>1170_NC_022521.1_start__477323_or_rev
AATCTTTAACCCTC
>1171_NC_022521.1_start__1086954_or_fow
ACTCAAAAACCCCC
>1172_NC_022521.1_start__825098_or_rev
ACCCTATTAACCTT
>1173_NC_022521.1_start__1331199_or_rev
ACCTCTAAAACCTC
>1174_NC_022521.1_start__1331059_or_rev
ACTCATAAAACCGC
>1175_NC_022521.1_start__1141402_or_rev
GGTTTTTAAACTCC
>1176_NC_022521.1_start__1467640_or_rev
AGCTTGAAACCCCC
>1177_NC_022521.1_start__331656_or_rev
AGCTATAAACCCAC
>1178_NC_022521.1_start__1110649_or_rev
ACGGTTTTACCCTT
>1179_NC_022521.1_start__343342_or_rev
GGGATTAAAACCCC
>1180_NC_022521.1_start__438615_or_fow
AGTATTAAACCCTG
>1181_NC_022521.1_start__834994_or_rev
AAGGTTAAAGCCTC
>1182_NC_022521.1_start__566516_or_fow
GCTTAATAAGCCCT
>1183_NC_022521.1_start__413139_or_rev
CGATTTTAAGCCGC
>1184_NC_022521.1_start__1396579_or_rev
ACCTTATAGGTTCC
>1185_NC_022521.1_start__1234568_or_rev
CGTTTAAAGGCCGC
>1186_NC_022521.1_start__542700_or_fow
ACTCTTATGTTCTT
>1187_NC_022521.1_start__457224_or_fow
ACGTTATAAACAAC
>1188_NC_022521.1_start__336473_or_fow
CCCCTAAATACTCC
>1189_NC_022521.1_start__959949_or_fow
ATTATAAAGGCTTC
>1190_NC_022521.1_start__947369_or_rev
CCAATTAAAACCGT
>1191_NC_022521.1_start__1590537_or_fow
AGCACAAAAACCAC
>1192_NC_022521.1_start__203068_or_fow
ACAATAAAAATTCC
>1193_NC_022521.1_start__487674_or_rev
GTATTTTTAGCCAG
>1194_NC_014160.1_start__104227_or_fow
AAAGATTTTAAACC
>1195_NC_014160.1_start__1314988_or_rev
AAACCTTATAAACC
>1196_NC_014160.1_start__871079_or_rev
CAAGATTTTAAACC
>1197_NC_014160.1_start__1256737_or_rev
TAATGTTTTAAACC
>1198_NC_014160.1_start__3940_or_rev
AAAGCTTTTTAATC
>1199_NC_014160.1_start__3882_or_fow
TAGGCTTTTAAAAC
>1200_NC_014160.1_start__1050228_or_rev
TTCGCTTTTAAACC
>1201_NC_014160.1_start__1114270_or_fow
AAAACTTATAAACA
>1202_NC_014160.1_start__117010_or_rev
AAATGTTTTAAATC
>1203_NC_014160.1_start__958117_or_fow
TAATGTTTAAAACC
>1204_NC_014160.1_start__921394_or_fow
AGAGCTTTTCAAAC
>1205_NC_014160.1_start__1208771_or_fow
TAAGATTAAAAAAC
>1206_NC_014160.1_start__1084778_or_rev
AACGCTTTTAAATA
>1207_NC_014160.1_start__952003_or_fow
AAAGATTATAAAAG
>1208_NC_014160.1_start__789437_or_fow
AAAGCGTTAAAAAC
>1209_NC_014160.1_start__1246023_or_rev
AGAGTTTATAAACC
>1210_NC_014160.1_start__860154_or_rev
AAAACTAATAAACC
>1211_NC_014160.1_start__958120_or_rev
GGAGGTTTTAAACA
>1212_NC_014160.1_start__892728_or_rev
AAACATTATTAAAC
>1213_NC_014160.1_start__861020_or_fow
GAAGTTTTAAAAAC
>1214_NC_014160.1_start__91656_or_fow
TAAGGTTTAAATAC
>1215_NC_014160.1_start__1159110_or_rev
AACACTTTATAAAC
>1216_NC_014160.1_start__1067730_or_fow
AAACCTATTAAACA
>1217_NC_014160.1_start__1079209_or_rev
TAACATTATAAAAG
>1218_NC_014160.1_start__1056035_or_rev
AGCCCTTTTCAACC
>1219_NC_014160.1_start__1302625_or_rev
TAATATTTTTAACA
>1220_NC_014160.1_start__1058941_or_fow
AAATATTTTAGACC
>1221_NC_014160.1_start__673551_or_rev
TAAAATTAAAAATC
>1222_NC_014160.1_start__1175425_or_rev
AACAGTTTTTAACG
>1223_NC_014160.1_start__360964_or_fow
TAAAGTTTTCACAC
>1224_NC_014160.1_start__979123_or_rev
AAAACTTATAAGAA
>1225_NC_014160.1_start__967678_or_rev
TAAGTTTTTAATAA
>1226_NC_014160.1_start__1186112_or_rev
CACACTATTAAAAC
>1227_NC_014160.1_start__968708_or_fow
AATACTTATAAACA
>1228_NC_014160.1_start__1023329_or_fow
TAATCCTTTAACAC
>1229_NC_014160.1_start__914074_or_fow
AAAGCTTATATGAC
>1230_NC_014160.1_start__1149381_or_rev
CCACATTTAAAACC
>1231_NC_014160.1_start__30568_or_rev
ATAAATTTTAACAG
>1232_NC_014160.1_start__978780_or_fow
GTAGTTTTTAAATA
>1233_NC_014160.1_start__974896_or_rev
GAAAATATAAAAAA
>1234_NC_014160.1_start__197896_or_rev
TTGGATTATTAAAG
>1235_NC_014160.1_start__1078041_or_fow
TTAAGTTTAAATTA
>1236_NC_014160.1_start__830756_or_fow
AAAAGGTTATATTC
>1237_NC_014537.1_start__1828206_or_fow
AAAAGCTTTAAATC
>1238_NC_014537.1_start__367014_or_rev
AAAAGCTTAAAACC
>1239_NC_014537.1_start__1312312_or_rev
AAAAGCTTAAAAAC
>1240_NC_014537.1_start__2223711_or_rev
AAAAACTTAAATTC
>1241_NC_014537.1_start__1765553_or_rev
AAAAACTTAAATTC
>1242_NC_014537.1_start__1737058_or_fow
AAAAACTTAAATTC
>1243_NC_014537.1_start__67500_or_fow
AAAAACTTAAATTC
>1244_NC_014537.1_start__1699082_or_rev
AAAAGCTTAAATTT
>1245_NC_014537.1_start__1683259_or_rev
AAAAGCTTAAATTT
>1246_NC_014537.1_start__118636_or_rev
AAAAGCTTAAATTT
>1247_NC_014537.1_start__2084418_or_fow
AAAAGCTTAAAACT
>1248_NC_014537.1_start__1557899_or_rev
AAAAACTTAAAATT
>1249_NC_014537.1_start__1996035_or_rev
AAAGGCTTAAAATT
>1250_NC_014537.1_start__1593777_or_fow
AAAAACTTAAAAAC
>1251_NC_014537.1_start__1885580_or_fow
AAAGGCTTAAAAAC
>1252_NC_014537.1_start__1416721_or_fow
AAAAGCTTAAAAAT
>1253_NC_014537.1_start__2356644_or_rev
AAAGACTTTAAATC
>1254_NC_014537.1_start__1360198_or_rev
GAAAGCTTTAAATC
>1255_NC_014537.1_start__1622536_or_rev
AAAAACTTAAATTT
>1256_NC_014537.1_start__993098_or_fow
AAATGCTTAAAACC
>1257_NC_014537.1_start__53341_or_fow
AAAGACTTAAAAAC
>1258_NC_014537.1_start__2270313_or_rev
AAAAACTTAAAAGT
>1259_NC_014537.1_start__1786546_or_rev
AAACACTTAAAACC
>1260_NC_014537.1_start__1629189_or_fow
GAAAACTTTAAATC
>1261_NC_014537.1_start__655286_or_rev
GAAAACTTAAATTC
>1262_NC_014537.1_start__588163_or_fow
TAAAACTTAAAACC
>1263_NC_014537.1_start__468200_or_fow
AAAGCCTTAAAAGC
>1264_NC_014537.1_start__2115685_or_fow
AAAACCTTTAAACT
>1265_NC_014537.1_start__768005_or_rev
AAATACTTTAAAAC
>1266_NC_014537.1_start__953460_or_fow
AAAACCTTAAAAGG
>1267_NC_014537.1_start__726789_or_rev
AAAACCTTAAAAGG
>1268_NC_014537.1_start__103438_or_rev
AAAAACTTAAAACA
>1269_NC_014537.1_start__1531496_or_rev
AAACACTTTTAAAC
>1270_NC_014537.1_start__1532671_or_fow
AAATGCTTTTAAAT
>1271_NC_014537.1_start__71647_or_rev
AAAAACATAAAAAC
>1272_NC_014537.1_start__1943137_or_fow
AAAAACTAAAAAAT
>1273_NC_014537.1_start__2271356_or_rev
AAAAACTTAATATA
>1274_NC_014537.1_start__479701_or_fow
AAAAAGTTAAAAAG
>1275_NC_014537.1_start__1330453_or_fow
TAGCGCTTTTAAAC
>1276_NC_014537.1_start__756799_or_fow
TAGCGCTTTTAAAC
>1277_NC_015315.1_start__1549523_or_fow
GAAAAGCTTTAAAA
>1278_NC_015315.1_start__1149926_or_fow
GAAAAGCTTAAAAA
>1279_NC_015315.1_start__1892777_or_rev
GTAAAGCTTTTAAA
>1280_NC_015315.1_start__590943_or_fow
GTAAAGCTTATAAA
>1281_NC_015315.1_start__1626333_or_rev
GCAAAGCTTTAAAA
>1282_NC_015315.1_start__1408034_or_fow
GCAAAGCTTAAAAA
>1283_NC_015315.1_start__1315113_or_rev
GCAAAGCTTAAAAA
>1284_NC_015315.1_start__340630_or_rev
GCAAAGCTTAAAAA
>1285_NC_015315.1_start__1308388_or_rev
AAAAAGCTTAAAAA
>1286_NC_015315.1_start__439529_or_fow
AAAAAGCTTAAAAA
>1287_NC_015315.1_start__1702835_or_fow
GGAAAGCTTTAAAA
>1288_NC_015315.1_start__1545215_or_rev
GTAAAGCTTTTAAG
>1289_NC_015315.1_start__975444_or_rev
GTAAAGCTTTTTAA
>1290_NC_015315.1_start__590702_or_fow
AAAAAGTTTAAAAA
>1291_NC_015315.1_start__1666138_or_fow
GAAAAGATTAAATA
>1292_NC_015315.1_start__1549959_or_fow
GAAAAGATTAAATA
>1293_NC_015315.1_start__1409099_or_rev
GTAAAGCTTTTTTA
>1294_NC_015315.1_start__1871522_or_fow
GAAAACGTTTAAAA
>1295_NC_015315.1_start__1797140_or_rev
GAAAACGTTTAAAA
>1296_NC_015315.1_start__1555342_or_rev
GTAAAACTTTTAAG
>1297_NC_015315.1_start__1561944_or_rev
GTAAAGCCTTAAAA
>1298_NC_015315.1_start__1664694_or_fow
ACAAAGCTTATAAC
>1299_NC_015315.1_start__58078_or_fow
GTAAGGCTTAAATA
>1300_NC_015315.1_start__975465_or_fow
GGAAAGGTTAAATA
>1301_NC_015315.1_start__441032_or_fow
AGAAAGCTTAAAAC
>1302_NC_015315.1_start__1629604_or_rev
GAAAGGCTTTAAAC
>1303_NC_015315.1_start__1549909_or_rev
GCAAAATTTTTAAT
>1304_NC_015315.1_start__1407801_or_fow
GCAAACTTTTTAAG
>1305_NC_015315.1_start__1031374_or_rev
GTAAACTTTAAATG
>1306_NC_015315.1_start__183288_or_rev
GAAAAGGATATAAG
>1307_NC_015315.1_start__1621325_or_rev
TTAATTTTTTAAAA
>1308_NC_015315.1_start__1307028_or_fow
GAAAAAAATTTATA
>1309_NC_015315.1_start__665372_or_fow
GCAATTCATATAAA
>1310_NC_015315.1_start__1467757_or_fow
TAAAAAATTAATAC
>1311_NC_015315.1_start__1409311_or_fow
TAAAAAATTAATAT
>1312_NC_015315.1_start__766115_or_fow
AGAAATTTTATATT
>1313_NC_016885.1_start__204025_or_fow
AAAAGCTTAAAAAC
>1314_NC_016885.1_start__2086012_or_fow
AAAAACTTAAAAAC
>1315_NC_016885.1_start__1140163_or_fow
AAAAACTTAAAAAC
>1316_NC_016885.1_start__1488288_or_fow
AAAAATTTAAAAAC
>1317_NC_016885.1_start__200753_or_rev
GAAAGCTTAAAAAC
>1318_NC_016885.1_start__1271945_or_fow
AAAAGCTTTTAAAC
>1319_NC_016885.1_start__414678_or_fow
CAAAGCTTAAAAAC
>1320_NC_016885.1_start__189771_or_fow
AAAAACTTAAAAAT
>1321_NC_016885.1_start__610169_or_fow
AAAAGCTTAAAAAA
>1322_NC_016885.1_start__2254298_or_fow
CAAAACTTAAAAAC
>1323_NC_016885.1_start__1385393_or_rev
AAAAGTTTAAAAAG
>1324_NC_016885.1_start__1684823_or_rev
AAAAGCTTAAATTC
>1325_NC_016885.1_start__1401445_or_rev
AAAGGCTTAAAAAC
>1326_NC_016885.1_start__314497_or_rev
GAAAATTTTAAAAC
>1327_NC_016885.1_start__22405_or_rev
AAAAACTTAAAACC
>1328_NC_016885.1_start__2428856_or_rev
AAAAACTTAAATTC
>1329_NC_016885.1_start__1498343_or_fow
AAAAACTTAAATTC
>1330_NC_016885.1_start__949749_or_rev
GAAAGTTTTTAAAC
>1331_NC_016885.1_start__796269_or_rev
AAAGACTTAAAAAC
>1332_NC_016885.1_start__1341826_or_fow
CAAAGCTTAAAAAT
>1333_NC_016885.1_start__418989_or_fow
ATAAATTTAAAAAC
>1334_NC_016885.1_start__1705999_or_rev
AAAAGCTTAAAATA
>1335_NC_016885.1_start__143706_or_rev
AAATGTTTATAAAC
>1336_NC_016885.1_start__112745_or_fow
GAAAATTTAAAAAT
>1337_NC_016885.1_start__94763_or_fow
AAAAGTTTAAATAA
>1338_NC_016885.1_start__582454_or_fow
CAAAACTTAAAAAT
>1339_NC_016885.1_start__609157_or_fow
GAAAACTTAAAAAA
>1340_NC_016885.1_start__414454_or_fow
AAAAGTTTTTAAAA
>1341_NC_016885.1_start__1678883_or_rev
AAAAGTTTAAATAG
>1342_NC_016885.1_start__414823_or_fow
ACAAGCTTAAAAAC
>1343_NC_016885.1_start__365470_or_fow
AAAAGCTTAAAACT
>1344_NC_016885.1_start__205655_or_fow
AAATGTTTTTAAAC
>1345_NC_016885.1_start__101827_or_fow
AAATGTTTTTAAAC
>1346_NC_016885.1_start__362518_or_fow
AAAAACTTTTTAAC
>1347_NC_016885.1_start__201891_or_fow
AAAAGCTTAAATTA
>1348_NC_016885.1_start__2086651_or_rev
AAAAATTTTTAGAC
>1349_NC_016885.1_start__812640_or_fow
CAAAGCTTTTAAAA
>1350_NC_016885.1_start__314668_or_rev
TAAAACTTAAATAC
>1351_NC_016885.1_start__275974_or_fow
AAAAACATAAATAC
>1352_NC_016885.1_start__33423_or_rev
AAAACCTTATAATG
>1353_NC_016885.1_start__1343175_or_rev
AAAAGTATAAAAAG
>1354_NC_016885.1_start__605088_or_rev
GAAACTTTATAACC
>1355_NC_016885.1_start__1933873_or_rev
AAAAATTTAAAGTT
>1356_NC_016885.1_start__1134534_or_rev
GAAGACTTTAATAC
>1357_NC_016885.1_start__796474_or_rev
ATAAATTTATTAAC
>1358_NC_016885.1_start__2189637_or_fow
ATAACTTTATAAAT
>1359_NC_016885.1_start__795843_or_fow
CAAACTTTTTTAAC
>1360_NC_016885.1_start__2423613_or_rev
GAAACTTTTTAAGC
>1361_NC_015680.1_start__380677_or_fow
CGAAAAGTTTATAA
>1362_NC_015680.1_start__1128244_or_rev
CGAAAACTTTATAA
>1363_NC_015680.1_start__587072_or_fow
CGAAAACTTTATAA
>1364_NC_015680.1_start__443809_or_rev
CGAAAACTTTATAA
>1365_NC_015680.1_start__228071_or_fow
CGTAAACTTTATAA
>1366_NC_015680.1_start__1029268_or_fow
CGAAAAGCTTATAA
>1367_NC_015680.1_start__1644233_or_fow
CGAAAACCTTATAA
>1368_NC_015680.1_start__1617111_or_rev
CGTAAGGTTTATAA
>1369_NC_015680.1_start__725888_or_fow
CGAAAGATTTATAA
>1370_NC_015680.1_start__1213607_or_rev
CGTAAGATTTATAA
>1371_NC_015680.1_start__963406_or_fow
CGAAAAATTTTTAA
>1372_NC_015680.1_start__1255975_or_rev
CGCAAGGTTTATAA
>1373_NC_015680.1_start__891001_or_rev
AGTAAAGCTTATAA
>1374_NC_015680.1_start__602289_or_rev
CGCAAAGTTTAAAA
>1375_NC_015680.1_start__923672_or_fow
AGCAAAATTTATAA
>1376_NC_015680.1_start__1150547_or_fow
GGCAAAATTTATAA
>1377_NC_015680.1_start__248483_or_fow
CGAAAGATTTAAAA
>1378_NC_015680.1_start__181183_or_fow
CGAAAAGCTTATAT
>1379_NC_015680.1_start__17364_or_rev
AGTAAAATTTTTAA
>1380_NC_015680.1_start__318344_or_fow
CGAAAACCTTATAT
>1381_NC_015680.1_start__204223_or_fow
CGATAGGTTTATAA
>1382_NC_015680.1_start__1079700_or_fow
AAAAAAGCTTATAA
>1383_NC_015680.1_start__616511_or_rev
CGTGAAGTTTATAA
>1384_NC_015680.1_start__385140_or_fow
AGTAAGCTTTAAAA
>1385_NC_015680.1_start__1624544_or_fow
CGCAAGCTTTATTA
>1386_NC_015680.1_start__268467_or_fow
CGTAACTTTTATAA
>1387_NC_015680.1_start__1079821_or_fow
GGTAAAACTTAAAA
>1388_NC_015680.1_start__201844_or_fow
GGCAAAGTTTATTA
>1389_NC_015680.1_start__317503_or_fow
GGTAATATTTATAA
>1390_NC_015680.1_start__1644384_or_fow
GAAAAAGCTTTTAA
>1391_NC_015680.1_start__481967_or_rev
CATTAAGCTTATAA
>1392_NC_015680.1_start__363008_or_fow
CAAAAGCTTTTAAA
>1393_NC_015680.1_start__1041332_or_rev
CAAAAACTTTAAAT
>1394_NC_015680.1_start__394452_or_rev
CAAAAGCGTTTTAA
>1395_NC_015680.1_start__496279_or_fow
AGCAACTTTTTTAA
>1396_NC_015680.1_start__1343045_or_rev
CTTAAACCTTTTTA
>1397_NC_000868.1_start__1103210_or_rev
CGAAAGGTTTATAA
>1398_NC_000868.1_start__414959_or_fow
CGAAAGGTTTATAA
>1399_NC_000868.1_start__941847_or_rev
CGAAAACTTTATAA
>1400_NC_000868.1_start__296634_or_fow
CGAAAACTTTATAA
>1401_NC_000868.1_start__794978_or_fow
CGAAAAGCTTATAA
>1402_NC_000868.1_start__150110_or_rev
CGCAAGGTTTATAA
>1403_NC_000868.1_start__1468825_or_rev
CGAAAGCCTTATAA
>1404_NC_000868.1_start__578098_or_fow
CGAAAGGTTTATAT
>1405_NC_000868.1_start__4889_or_fow
AGAAAATTTTATAA
>1406_NC_000868.1_start__1397652_or_rev
CGAAAAATTTTTAA
>1407_NC_000868.1_start__579035_or_fow
CGAAAATTTTATAT
>1408_NC_000868.1_start__955230_or_rev
AGAAAAATTTATAA
>1409_NC_000868.1_start__1261429_or_rev
CGCAAGGTTTAAAA
>1410_NC_000868.1_start__506245_or_fow
CGATAGATTTATAA
>1411_NC_000868.1_start__1315483_or_fow
CGTAAAGTTTTTAA
>1412_NC_000868.1_start__630773_or_rev
CGTAATGTTTATAA
>1413_NC_000868.1_start__1640357_or_fow
GGTAAACTTTATAA
>1414_NC_000868.1_start__1180478_or_fow
CGATAGGTTTTTAA
>1415_NC_000868.1_start__823156_or_fow
AGAAATCTTTATAA
>1416_NC_000868.1_start__644783_or_rev
CGAAAGACTTAAAA
>1417_NC_000868.1_start__1023551_or_rev
CGAAAGTTTTTAAA
>1418_NC_000868.1_start__1685785_or_rev
GACAAAGTTTATAA
>1419_NC_000868.1_start__1386130_or_rev
AAAAAAGCTTATAA
>1420_NC_000868.1_start__894624_or_fow
CAAAACATTTATAA
>1421_NC_000868.1_start__1762022_or_rev
CGCAAGCTTTATTA
>1422_NC_000868.1_start__1413322_or_rev
AGATAAATTTATAA
>1423_NC_000868.1_start__894764_or_fow
CAAAAACTTTAAAT
>1424_NC_000868.1_start__503857_or_fow
GGCAAAGTTTATTA
>1425_NC_000868.1_start__1466497_or_rev
CGGAATTTTTATAA
>1426_NC_000868.1_start__1428308_or_rev
CATAAAGCTTAAAA
>1427_NC_000868.1_start__1376084_or_fow
CTAAAGCTTTTTAA
>1428_NC_000868.1_start__463474_or_fow
AGAAAATTTTAAAT
>1429_NC_000868.1_start__601829_or_fow
GAATAATTTTTTAA
>1430_NC_000868.1_start__1522101_or_fow
GATTAAGTTTAAAA
>1431_NC_000868.1_start__638549_or_fow
GAAAACTCTTATAT
>1432_NC_003413.1_start__1878533_or_fow
CGAAAACTTTATAA
>1433_NC_003413.1_start__1054507_or_fow
CGAAAAGTTTATAA
>1434_NC_003413.1_start__1388204_or_rev
CGAAAAACTTATAA
>1435_NC_003413.1_start__398419_or_fow
CGTAAAATTTATAA
>1436_NC_003413.1_start__875488_or_rev
GGAAAACTTTATAA
>1437_NC_003413.1_start__297371_or_rev
CGCAAACTTTATAA
>1438_NC_003413.1_start__797922_or_fow
CGAAAACTTTTTAA
>1439_NC_003413.1_start__361495_or_rev
CGAAATCCTTATAA
>1440_NC_003413.1_start__325250_or_rev
CGAAAAGTTTTTAA
>1441_NC_003413.1_start__1831377_or_rev
AGAAAAGTTTATAA
>1442_NC_003413.1_start__920821_or_fow
CGTAAAGTTTTTAA
>1443_NC_003413.1_start__830213_or_fow
CGCAAGCTTTATAA
>1444_NC_003413.1_start__77859_or_rev
CATAAAGTTTATAA
>1445_NC_003413.1_start__1464323_or_rev
GGAAATATTTATAA
>1446_NC_003413.1_start__1287481_or_rev
CGTAACATTTATAA
>1447_NC_003413.1_start__508410_or_fow
GAAAAAATTTATAA
>1448_NC_003413.1_start__1611654_or_fow
CGAAATCCTTAAAA
>1449_NC_003413.1_start__1298066_or_rev
CGAAAGACTTAAAA
>1450_NC_003413.1_start__1120262_or_fow
GGTAAAGCTTTTAA
>1451_NC_003413.1_start__240363_or_fow
GACAAAATTTATAA
>1452_NC_003413.1_start__556269_or_rev
CGCAAGGTTTAAAA
>1453_NC_003413.1_start__1463470_or_rev
CGAAAATCTTATAT
>1454_NC_003413.1_start__561253_or_fow
GTTAAACTTTATAA
>1455_NC_003413.1_start__1747725_or_fow
CGAAATTTTTATAT
>1456_NC_003413.1_start__338067_or_rev
CATAAAGCTTAAAA
>1457_NC_003413.1_start__1537218_or_rev
GGCAAAATTTATTA
>1458_NC_003413.1_start__1534815_or_rev
CGATAGGTTTATAA
>1459_NC_003413.1_start__1203664_or_fow
ATAAAAGCTTATAA
>1460_NC_003413.1_start__1397451_or_rev
GATAATTTTTATAA
>1461_NC_003413.1_start__1397326_or_rev
CAAAAAATTTAAAT
>1462_NC_003413.1_start__361308_or_rev
CGAAGTTTTTATAA
>1463_NC_003413.1_start__1844661_or_fow
CGAAACCTTTATTT
>1464_NC_003413.1_start__337927_or_rev
CATAAGATTTTAAA
>1465_NC_003413.1_start__827396_or_fow
GGTAATCCTTTTTA
>1466_NC_003413.1_start__1443722_or_rev
AATAACATTTTTAA
>1467_NC_003413.1_start__1291781_or_fow
ATAAATGCTTATTA
